# Supplementary material for: Delineating the early dissemination mechanisms of acral melanoma by integrating single-cell and spatial transcriptomic analyses
Source: Nat Commun. 2023 Dec 8;14:8119. doi: 10.1038/s41467-023-43980-y (PMC10709603; doi:10.1038/s41467-023-43980-y)
Supplement: Supplementary file 4 — Source Data [file 41467_2023_43980_MOESM4_ESM.xlsx]

## Sheet: Figure 1
Figure 1d					Figure 1f
Gene	avg_logFC	p_val_adj	cluster		Cell_type	Early-Stage	Late-Stage
PMEL	2.66758	0	Melanoma		Melanoma	32.5421	67.4579
DCT	2.47263	0	Melanoma		Tcells	53.4991	46.5009
MLANA	2.11013	0	Melanoma		Treg	55.6987	44.3013
S100A1	1.94115	0	Melanoma		NK	67.8989	32.1011
SERPINE2	1.68072	0	Melanoma		Bcells	50.1631	49.8369
TYRP1	1.58328	0	Melanoma		plasmaB	61.063	38.937
MITF	1.56781	0	Melanoma		pDC	76.561	23.439
APOE	1.56002	0	Melanoma		Myeloids	54.8675	45.1325
LINC00520	1.51999	0	Melanoma		Mast	69.9271	30.0729
CCND1	1.4751	0	Melanoma		Fibroblast	61.1615	38.8385
GPNMB	1.42107	0	Melanoma		SMC	80.4832	19.5168
LGALS3	1.41543	0	Melanoma		Endothelial	77.7667	22.2333
MDM2	1.29291	0	Melanoma		Epithelial	93.9407	6.05932
GPM6B	1.26384	0	Melanoma
AP1S2	1.25606	0	Melanoma
SOX4	1.23656	0	Melanoma
IGFBP5	1.18254	0	Melanoma
RAB32	1.17589	0	Melanoma
TFAP2A	1.17559	0	Melanoma
CD63	1.17551	0	Melanoma
GDF15	1.16095	0	Melanoma
MFSD12	1.15703	0	Melanoma
SGK1	1.14549	0	Melanoma
EDNRB	1.10601	0	Melanoma
SLC7A8	1.10138	0	Melanoma
PHACTR1	1.04941	0	Melanoma
CDH19	1.03646	0	Melanoma
S100A13	1.03545	0	Melanoma
BHLHE41	1.02801	0	Melanoma
MARCKS	0.992058	0	Melanoma
CPM	0.958176	0	Melanoma
EMP1	0.955949	0	Melanoma
SOX10	0.952678	0	Melanoma
CRYAB	0.946536	0	Melanoma
PRAME	0.926918	0	Melanoma
HSPB1	0.900753	0	Melanoma
CTSK	0.900736	0	Melanoma
TSPAN10	0.870224	0	Melanoma
MARCKSL1	0.832836	0	Melanoma
RGS1	0.83027	0	Melanoma
TYR	0.827908	0	Melanoma
SPON2	0.815746	0	Melanoma
GSTP1	0.81087	0	Melanoma
GCNT2	0.807205	0	Melanoma
H2AFZ	0.799663	0	Melanoma
TUBB2A	0.798884	0	Melanoma
CITED1	0.795479	0	Melanoma
CHCHD6	0.766094	0	Melanoma
PHGDH	0.758309	0	Melanoma
IGSF3	0.7497	0	Melanoma
STMN1	0.742264	0	Melanoma
CDK2	0.732727	0	Melanoma
NEDD4L	0.715173	0	Melanoma
UPP1	0.713109	0	Melanoma
PPP1R14B	0.712418	0	Melanoma
PLXNC1	0.696262	0	Melanoma
LINC00511	0.692915	0	Melanoma
TUBB3	0.692648	0	Melanoma
BAALC	0.684213	0	Melanoma
CAPN3	0.670535	0	Melanoma
CENPF	0.662783	0	Melanoma
PCDH7	0.655244	0	Melanoma
CSTB	0.654704	0	Melanoma
SLC24A5	0.649132	0	Melanoma
BCAN	0.645718	0	Melanoma
APOC1	0.642402	0	Melanoma
NSG1	0.636169	0	Melanoma
TSC22D1	0.634373	0	Melanoma
SEMA6A	0.63157	0	Melanoma
PLP1	0.631347	0	Melanoma
KIT	0.626784	0	Melanoma
GPR143	0.625944	0	Melanoma
MFGE8	0.621771	0	Melanoma
FBXO32	0.620362	0	Melanoma
TUBB2B	0.606178	0	Melanoma
WARS	0.592403	0	Melanoma
CCN3	0.590157	0	Melanoma
SPP1	0.587672	0	Melanoma
DUSP10	0.578686	0	Melanoma
TWISTNB	0.572812	0	Melanoma
CTHRC1	0.562939	0	Melanoma
HPGD	0.559108	0	Melanoma
AEBP1	0.558996	0	Melanoma
IFI6	0.537439	0	Melanoma
PTPRZ1	0.527554	0	Melanoma
TRPM1	0.526509	0	Melanoma
AKAP12	0.526294	0	Melanoma
DST	0.526049	0	Melanoma
ITGB8	0.507326	0	Melanoma
HIST1H4C	0.498661	0	Melanoma
SNAI2	0.494877	0	Melanoma
RGS3	0.481089	0	Melanoma
CADM1	0.478107	0	Melanoma
MMP14	0.465408	0	Melanoma
PTTG1	0.464997	0	Melanoma
TBX2	0.459335	0	Melanoma
IFI27	0.455548	0	Melanoma
H1F0	0.422775	0	Melanoma
LINC02099	0.419203	0	Melanoma
SLC45A2	0.417048	0	Melanoma
SPRY2	0.405604	0	Melanoma
CALD1	0.401804	0	Melanoma
FDCSP	0.388539	0	Melanoma
S100A6	0.384386	0	Melanoma
DDIT3	0.384073	0	Melanoma
CKB	0.382905	0	Melanoma
SOX2	0.381225	0	Melanoma
LINC00518	0.380904	0	Melanoma
PDLIM3	0.379848	0	Melanoma
PLK2	0.377011	0	Melanoma
GPRC5A	0.367703	0	Melanoma
TUBA1B	0.367381	0	Melanoma
PEG10	0.363723	0	Melanoma
PLAT	0.362203	0	Melanoma
CRTAC1	0.351822	0	Melanoma
IER3	0.346211	0	Melanoma
PDE4DIP	0.346064	0	Melanoma
BAMBI	0.344919	0	Melanoma
FCRLA	0.34412	0	Melanoma
ECM1	0.339116	0	Melanoma
DUSP4	0.335055	0	Melanoma
VEPH1	0.332276	0	Melanoma
CCL18	0.329539	0	Melanoma
MYC	0.322665	0	Melanoma
FTH1	0.318595	0	Melanoma
NUPR1	0.314007	0	Melanoma
SNX10	0.311506	0	Melanoma
TWIST1	0.309869	0	Melanoma
TNFRSF12A	0.306193	0	Melanoma
SCIN	0.301416	0	Melanoma
FXYD3	0.297045	0	Melanoma
NR4A1	0.295061	0	Melanoma
HSPA1A	0.292179	0	Melanoma
SRPX	0.288729	0	Melanoma
DMKN	0.287282	0	Melanoma
CEBPB	0.27464	0	Melanoma
HES1	0.273699	0	Melanoma
S100B	0.272042	0	Melanoma
MCAM	0.266297	0	Melanoma
TOP2A	0.265567	0	Melanoma
TYMS	0.26372	0	Melanoma
PDLIM4	0.26363	0	Melanoma
LINC01705	0.26342	0	Melanoma
EMP3	0.2623	0	Melanoma
IRF4	0.258928	0	Melanoma
PBK	0.257741	0	Melanoma
NES	0.252775	0	Melanoma
CYSLTR2	0.251082	0	Melanoma
APOC2	0.249251	0	Melanoma
HIST2H2AC	0.248517	0	Melanoma
STXBP1	0.243162	0	Melanoma
CDH1	0.240251	0	Melanoma
FST	0.235691	0	Melanoma
DNAJA4	0.233557	0	Melanoma
TFF3	0.22991	0	Melanoma
HRK	0.229349	0	Melanoma
CAMK2N1	0.229273	0	Melanoma
BIRC5	0.22811	0	Melanoma
GAPDHS	0.227771	0	Melanoma
CLEC11A	0.225719	0	Melanoma
CKS1B	0.220853	0	Melanoma
HIST1H1B	0.220751	0	Melanoma
CCNB1	0.216329	0	Melanoma
CYP7B1	0.211765	0	Melanoma
HIST1H1A	0.210883	0	Melanoma
ZNF503	0.208774	0	Melanoma
MIA	0.202601	0	Melanoma
CYGB	0.202151	0	Melanoma
KRT10	0.196058	0	Melanoma
ASPM	0.194025	0	Melanoma
HSPA1B	0.193869	0	Melanoma
UBE2C	0.191994	0	Melanoma
UBE2T	0.189748	0	Melanoma
BANCR	0.188991	0	Melanoma
QPCT	0.188581	0	Melanoma
SSPN	0.187107	0	Melanoma
DNAJB4	0.184012	0	Melanoma
TTR	0.181709	0	Melanoma
MET	0.180772	0	Melanoma
KRTAP19-1	0.179986	0	Melanoma
SSUH2	0.174918	0	Melanoma
HSPA6	0.170252	0	Melanoma
TPX2	0.168599	0	Melanoma
ABL2	0.165765	0	Melanoma
SCG2	0.164919	0	Melanoma
CDKN3	0.162025	0	Melanoma
PCLAF	0.160195	0	Melanoma
PRC1	0.159594	0	Melanoma
MAD2L1	0.158984	0	Melanoma
MFAP2	0.153209	0	Melanoma
HIST1H3B	0.152131	0	Melanoma
TK1	0.149185	0	Melanoma
CLSPN	0.148788	0	Melanoma
ZFAND2A	0.143548	0	Melanoma
TROAP	0.140422	0	Melanoma
SPTBN1	0.140276	0	Melanoma
SEMA3C	0.137441	0	Melanoma
MKI67	0.137012	0	Melanoma
LPL	0.135817	0	Melanoma
KIF23	0.135435	0	Melanoma
ANLN	0.133161	0	Melanoma
RGS2	0.131631	0	Melanoma
EOMES	0.129817	0	Melanoma
COL11A1	0.127832	0	Melanoma
TRIB1	0.126278	0	Melanoma
HIST1H3D	0.125862	0	Melanoma
E2F1	0.12385	0	Melanoma
RERG	0.120792	0	Melanoma
COL12A1	0.120648	0	Melanoma
NID1	0.120392	0	Melanoma
RCAN1	0.11982	0	Melanoma
KCNMA1	0.119306	0	Melanoma
A2M	0.11761	0	Melanoma
FGFBP2	0.116636	0	Melanoma
HMCN1	0.116534	0	Melanoma
PRELP	0.113837	0	Melanoma
GTSE1	0.112681	0	Melanoma
DDR2	0.111319	0	Melanoma
S100A11	0.109741	0	Melanoma
ATAD2	0.109239	0	Melanoma
MT1G	0.109066	0	Melanoma
EGLN3	0.108251	0	Melanoma
SEMA3B	0.106971	0	Melanoma
MYO1B	0.105698	0	Melanoma
CDC20	0.0995467	0	Melanoma
DEPDC1	0.0993239	0	Melanoma
LINC00681	0.0976911	0	Melanoma
NUSAP1	0.0971987	0	Melanoma
PKMYT1	0.094689	0	Melanoma
SLC16A10	0.0945848	0	Melanoma
DLGAP5	0.094201	0	Melanoma
CENPE	0.0937663	0	Melanoma
HIST1H2AG	0.0931154	0	Melanoma
RAI14	0.0928475	0	Melanoma
FOXM1	0.0924195	0	Melanoma
CDCA3	0.0919633	0	Melanoma
BST2	0.0912904	0	Melanoma
NUF2	0.091078	0	Melanoma
TUBB4A	0.090101	0	Melanoma
SCRG1	0.0885884	0	Melanoma
CCNB2	0.0883948	0	Melanoma
NCAPG	0.0882481	0	Melanoma
PLCB4	0.0877909	0	Melanoma
VGF	0.0873008	0	Melanoma
ESCO2	0.0869866	0	Melanoma
KIF2C	0.0869483	0	Melanoma
SGO1	0.0855028	0	Melanoma
PMP22	0.0853901	0	Melanoma
MYBL2	0.0848834	0	Melanoma
CENPA	0.080749	0	Melanoma
CCN5	0.0797565	0	Melanoma
DNAJB1	0.0782915	0	Melanoma
PLTP	0.0778506	0	Melanoma
PHLDA1	0.0768002	0	Melanoma
HIST1H1E	0.0765438	0	Melanoma
CDK1	0.0763669	0	Melanoma
RRM2	0.0740312	0	Melanoma
ETV7	0.0733614	0	Melanoma
CCDC71L	0.0690317	0	Melanoma
LINC01474	0.0672548	0	Melanoma
HEY1	0.0655369	0	Melanoma
C2	0.0654354	0	Melanoma
UACA	0.0644002	0	Melanoma
LURAP1L	0.0637247	0	Melanoma
NR2F1	0.0617868	0	Melanoma
AURKA	0.0614456	0	Melanoma
CDCA5	0.0612494	0	Melanoma
DKK1	0.0604583	0	Melanoma
LYPD1	0.0595077	0	Melanoma
KIFC1	0.0594472	0	Melanoma
MMP2	0.0588938	0	Melanoma
CYR61	0.0586778	0	Melanoma
SLC39A14	0.0576458	0	Melanoma
CDCA8	0.0568186	0	Melanoma
CEP55	0.0566545	0	Melanoma
PLK1	0.0559389	0	Melanoma
SPC25	0.0555404	0	Melanoma
ADAMTS2	0.0555055	0	Melanoma
AURKB	0.0547941	0	Melanoma
CCNA2	0.0545556	0	Melanoma
HIST1H3F	0.0528229	0	Melanoma
CTGF	0.0522586	0	Melanoma
UBD	0.0513545	0	Melanoma
MPZ	0.0511206	0	Melanoma
CDCA2	0.0500784	0	Melanoma
HMMR	0.0497732	0	Melanoma
CHL1	0.0493389	0	Melanoma
HIST1H2AL	0.0492426	0	Melanoma
SOX9	0.0488154	0	Melanoma
CKAP2L	0.0473489	0	Melanoma
KIF4A	0.0463948	0	Melanoma
IFIT3	0.0459463	0	Melanoma
PARD6G-AS1	0.0448324	0	Melanoma
ATF5	0.0445865	0	Melanoma
CRABP1	0.0442675	0	Melanoma
KIF14	0.0435329	0	Melanoma
PMP2	0.0435256	0	Melanoma
IL13RA2	0.0429938	0	Melanoma
NPW	0.0425476	0	Melanoma
AZGP1	0.0421688	0	Melanoma
GEM	0.0421304	0	Melanoma
DMXL2	0.0419445	0	Melanoma
HJURP	0.0416573	0	Melanoma
TMEM158	0.0414052	0	Melanoma
ANGPTL7	0.0413594	0	Melanoma
DIAPH3	0.0405433	0	Melanoma
AL360169.3	0.0404148	0	Melanoma
HIST1H2AJ	0.0403892	0	Melanoma
LRRN3	0.0380035	0	Melanoma
KIF11	0.0376718	0	Melanoma
CCDC168	0.0360829	0	Melanoma
CXCL1	0.0343722	0	Melanoma
NEK2	0.0342728	0	Melanoma
UCHL1	0.0334221	0	Melanoma
GAL	0.0329818	0	Melanoma
TMEM45A	0.0324149	0	Melanoma
L1CAM	0.0305694	0	Melanoma
KIF20A	0.0302963	0	Melanoma
PTHLH	0.0301458	0	Melanoma
KIF15	0.0290472	0	Melanoma
HIST1H1D	0.0274686	0	Melanoma
NQO1	0.0268764	0	Melanoma
FAP	0.0265376	0	Melanoma
HIST1H3G	0.0251735	0	Melanoma
S100A10	0.0238373	0	Melanoma
HSPB6	0.0234448	0	Melanoma
FAM111B	0.0234387	0	Melanoma
KNL1	0.0222491	0	Melanoma
MT1E	0.0213763	0	Melanoma
LINC02076	0.0208907	0	Melanoma
IER5L	0.0198832	0	Melanoma
LINC01436	0.0158092	0	Melanoma
STEAP1	0.0152466	0	Melanoma
CTNNAL1	0.0151795	0	Melanoma
PKIB	0.0144347	0	Melanoma
FAM83D	0.0139886	0	Melanoma
PAGE5	0.0128495	0	Melanoma
COL16A1	0.0110905	0	Melanoma
FFAR2	0.0104678	0	Melanoma
SOSTDC1	0.00973034	0	Melanoma
ATP6V0A4	0.00927413	0	Melanoma
SPOCK1	0.00907296	0	Melanoma
PDE3A	0.00682425	0	Melanoma
ADAMTS1	0.00670857	0	Melanoma
ENPP2	0.00669395	0	Melanoma
DIRAS3	0.0060916	0	Melanoma
AC090192.2	0.00599582	0	Melanoma
KRTAP13-2	0.00572291	0	Melanoma
AL590705.1	0.00527934	0	Melanoma
FOSL1	0.00462318	0	Melanoma
COL7A1	0.00445256	0	Melanoma
LINC01268	0.00340865	0	Melanoma
RGS4	0.00303695	0	Melanoma
BEX1	0.00248639	0	Melanoma
PI15	0.00183441	0	Melanoma
PCDH9	0.00134022	0	Melanoma
PCSK2	0.00122458	0	Melanoma
PCLO	0.000756093	0	Melanoma
TCN1	0.000724345	0	Melanoma
PTX3	0.000217191	0	Melanoma
TMEM132B	0.00017965	0	Melanoma
XIRP1	1.09487e-05	0	Melanoma
FHL2	0.075204	1.60339258430715e-312	Melanoma
VASN	0.00390942	1.56485e-306	Melanoma
ARL4D	0.0485754	2.33973e-303	Melanoma
FSTL3	0.0773464	2.73797e-295	Melanoma
CYTL1	0.0214884	6.74865e-295	Melanoma
KLF5	0.0528763	2.21031e-287	Melanoma
GNG4	0.0328826	1.21477e-283	Melanoma
MDK	0.0747687	2.26935e-281	Melanoma
ANK2	0.0869757	9.86149e-278	Melanoma
HIST1H1C	0.0506173	6.84718e-275	Melanoma
CPXM1	0.00415756	4.03409e-250	Melanoma
HAS2	0.0670589	9.40793e-247	Melanoma
NDC80	0.0306726	7.8379e-214	Melanoma
AC010319.3	0.00379023	9.29152e-213	Melanoma
SLC2A1	0.019126	2.26635e-212	Melanoma
GAS1	0.0456791	2.68046e-200	Melanoma
SMC4	0.0217289	3.75726e-194	Melanoma
HIST1H2AC	0.0426985	1.52589e-193	Melanoma
CREB5	0.039116	5.11019e-184	Melanoma
MALAT1	0.283957	2.2626e-172	Melanoma
PFKFB4	0.0261991	1.62849e-171	Melanoma
NGFR	0.00884455	1.02991e-168	Melanoma
NCCRP1	0.00305301	7.07242e-125	Melanoma
SEMA5A	0.0259324	7.30927e-106	Melanoma
AC069185.1	0.0116115	4.88961e-103	Melanoma
FRMD6	0.0295587	1.90681e-99	Melanoma
BRCA2	0.0284672	6.07908e-98	Melanoma
AC108134.2	0.0166628	7.22858e-90	Melanoma
COL27A1	0.0201553	8.3839e-83	Melanoma
CKAP2	0.0574775	2.9004e-80	Melanoma
S100A3	0.004089	4.45691e-74	Melanoma
SLC16A6	0.00374121	2.68374e-64	Melanoma
PRG2	0.00184825	7.81301e-30	Melanoma
CKS2	0.00409803	6.45492e-18	Melanoma
KPNA2	0.0290751	2.67737e-17	Melanoma
CCL5	2.10687	0	Tcells
CD52	1.52613	0	Tcells
CXCR4	1.5131	0	Tcells
IL7R	1.44317	0	Tcells
CD3D	1.44005	0	Tcells
CD2	1.38365	0	Tcells
NKG7	1.37088	0	Tcells
PTPRC	1.36194	0	Tcells
IL32	1.26245	0	Tcells
CD69	1.22756	0	Tcells
CD3G	1.19989	0	Tcells
GZMA	1.16877	0	Tcells
TRBC2	1.14411	0	Tcells
HCST	1.1353	0	Tcells
RGCC	1.11731	0	Tcells
TNFAIP3	1.0823	0	Tcells
SRGN	1.07087	0	Tcells
TSC22D3	1.06936	0	Tcells
LTB	1.06206	0	Tcells
STK17B	1.05744	0	Tcells
GZMM	1.03847	0	Tcells
CORO1A	1.03502	0	Tcells
GZMK	1.02835	0	Tcells
FAM107B	1.0171	0	Tcells
GZMH	1.014	0	Tcells
CREM	1.01295	0	Tcells
SAMSN1	1.00393	0	Tcells
EZR	1.00008	0	Tcells
TRAC	0.983223	0	Tcells
ANXA1	0.971599	0	Tcells
CD48	0.968721	0	Tcells
CD3E	0.943642	0	Tcells
ARL4C	0.938459	0	Tcells
TUBA4A	0.921237	0	Tcells
CST7	0.891746	0	Tcells
ZNF331	0.873216	0	Tcells
TRBC1	0.868203	0	Tcells
DUSP2	0.866443	0	Tcells
LCP1	0.859672	0	Tcells
CD8A	0.85777	0	Tcells
FYB1	0.856551	0	Tcells
CRTAM	0.854385	0	Tcells
CYTIP	0.846045	0	Tcells
SLA	0.838494	0	Tcells
KLRB1	0.798618	0	Tcells
SPOCK2	0.788249	0	Tcells
ARHGDIB	0.774982	0	Tcells
TTN	0.768008	0	Tcells
CD8B	0.759483	0	Tcells
CRIP1	0.739455	0	Tcells
GZMB	0.73632	0	Tcells
PTGER4	0.708759	0	Tcells
CD7	0.703168	0	Tcells
ALOX5AP	0.701336	0	Tcells
RORA	0.679938	0	Tcells
IFNG	0.669572	0	Tcells
ISG20	0.65831	0	Tcells
CXCL13	0.643973	0	Tcells
TMSB4X	0.63309	0	Tcells
COTL1	0.632769	0	Tcells
CD37	0.620203	0	Tcells
ITGA4	0.615352	0	Tcells
GIMAP7	0.615168	0	Tcells
BIRC3	0.609125	0	Tcells
CCL4	0.605861	0	Tcells
CTSW	0.60346	0	Tcells
S100A4	0.600201	0	Tcells
ITGB2	0.599296	0	Tcells
TXNIP	0.597655	0	Tcells
PDE4B	0.595392	0	Tcells
TAGAP	0.577787	0	Tcells
CLEC2B	0.577063	0	Tcells
CCR7	0.569967	0	Tcells
CCND2	0.566021	0	Tcells
CD53	0.55888	0	Tcells
LAG3	0.555369	0	Tcells
ITM2A	0.54294	0	Tcells
ID2	0.541657	0	Tcells
SOCS1	0.532583	0	Tcells
GATA3	0.529397	0	Tcells
CD27	0.519983	0	Tcells
DDIT4	0.510636	0	Tcells
PRDM1	0.499024	0	Tcells
GBP5	0.496552	0	Tcells
IQGAP2	0.495803	0	Tcells
GPR183	0.490179	0	Tcells
ZFP36	0.489111	0	Tcells
TNFAIP8	0.466802	0	Tcells
TNFRSF9	0.455995	0	Tcells
TIGIT	0.450875	0	Tcells
BTG2	0.442696	0	Tcells
HCLS1	0.438881	0	Tcells
CTLA4	0.438857	0	Tcells
LSP1	0.438732	0	Tcells
ICOS	0.429518	0	Tcells
HMGB2	0.428098	0	Tcells
IL10RA	0.408709	0	Tcells
CITED2	0.407983	0	Tcells
IFITM1	0.401635	0	Tcells
KLF2	0.398357	0	Tcells
CYBA	0.381128	0	Tcells
GLIPR1	0.375499	0	Tcells
GPR65	0.375287	0	Tcells
BATF	0.370502	0	Tcells
REL	0.366115	0	Tcells
LBH	0.342904	0	Tcells
JAML	0.342581	0	Tcells
LINC01871	0.321919	0	Tcells
TNFRSF1B	0.318762	0	Tcells
PRF1	0.318533	0	Tcells
HIST1H1D	0.307663	0	Tcells
ATP2B1-AS1	0.298921	0	Tcells
C12orf75	0.298177	0	Tcells
CD84	0.29638	0	Tcells
CYTOR	0.284142	0	Tcells
UCP2	0.279072	0	Tcells
HIST1H3D	0.278494	0	Tcells
GIMAP4	0.278247	0	Tcells
CXCR3	0.273753	0	Tcells
LCP2	0.273679	0	Tcells
CD40LG	0.2724	0	Tcells
TMPO	0.271786	0	Tcells
MATK	0.266636	0	Tcells
TRBV20-1	0.258465	0	Tcells
TNF	0.255059	0	Tcells
CD82	0.252255	0	Tcells
AQP3	0.243708	0	Tcells
LINC01943	0.242898	0	Tcells
CCR6	0.239048	0	Tcells
OASL	0.237911	0	Tcells
NCKAP1L	0.236647	0	Tcells
NR4A2	0.235866	0	Tcells
LAPTM5	0.225507	0	Tcells
TNFSF9	0.223472	0	Tcells
CXCR6	0.214315	0	Tcells
TFRC	0.210563	0	Tcells
VCAM1	0.206928	0	Tcells
KLRD1	0.20634	0	Tcells
DUSP5	0.198816	0	Tcells
TRBV5-1	0.196146	0	Tcells
LINC02446	0.195202	0	Tcells
Z93241.1	0.192762	0	Tcells
XCL2	0.184547	0	Tcells
TRAF1	0.181325	0	Tcells
TRBV7-9	0.166493	0	Tcells
KIF20B	0.163681	0	Tcells
TRBV28	0.163549	0	Tcells
SELL	0.163524	0	Tcells
CARD16	0.161309	0	Tcells
PLAC8	0.15328	0	Tcells
CHN1	0.152	0	Tcells
FXYD2	0.146618	0	Tcells
TNIP3	0.141358	0	Tcells
TRBV19	0.139142	0	Tcells
TNFSF14	0.130877	0	Tcells
TRBV7-2	0.128271	0	Tcells
ZNF683	0.119929	0	Tcells
TRBV6-5	0.118811	0	Tcells
AC253572.2	0.117709	0	Tcells
IL17A	0.112447	0	Tcells
TRBV3-1	0.111211	0	Tcells
TRBV9	0.109789	0	Tcells
KLRC3	0.106365	0	Tcells
MIR155HG	0.106111	0	Tcells
IL23A	0.103346	0	Tcells
TRBV7-3	0.102446	0	Tcells
KLRC1	0.0976418	0	Tcells
HAVCR2	0.0959133	0	Tcells
HIST1H2AG	0.0949037	0	Tcells
AC245014.3	0.0910775	0	Tcells
TRBV30	0.0897969	0	Tcells
AOAH	0.0882338	0	Tcells
TRBV4-1	0.0861801	0	Tcells
TRBV11-2	0.0840442	0	Tcells
TRAV3	0.0813918	0	Tcells
TRBV10-3	0.0794233	0	Tcells
IL17F	0.0780891	0	Tcells
TRBV18	0.0779997	0	Tcells
TRAV17	0.077951	0	Tcells
TRBV2	0.0771383	0	Tcells
TRAV13-1	0.0754575	0	Tcells
TRGC1	0.072222	0	Tcells
CH25H	0.0713783	0	Tcells
TRBV6-1	0.0698277	0	Tcells
AL136987.1	0.0694522	0	Tcells
TRAV29DV5	0.06866	0	Tcells
TRAV12-2	0.0671308	0	Tcells
TRAV8-4	0.0670886	0	Tcells
TRBV7-6	0.0667861	0	Tcells
TRBV12-4	0.0657913	0	Tcells
TRBV29-1	0.0649794	0	Tcells
EOMES	0.0643982	0	Tcells
TRAV13-2	0.064332	0	Tcells
TRAV21	0.0638222	0	Tcells
CD70	0.0587334	0	Tcells
TRBV6-2	0.0584143	0	Tcells
SAMHD1	0.0570615	0	Tcells
LTA	0.0558022	0	Tcells
KLRC2	0.0549067	0	Tcells
TRAV19	0.0523339	0	Tcells
CLECL1	0.0511871	0	Tcells
TRBV4-2	0.0504604	0	Tcells
TRAV20	0.0497817	0	Tcells
CD4	0.0488051	0	Tcells
TRAV27	0.0487824	0	Tcells
AC239799.2	0.0468862	0	Tcells
TRAV12-1	0.0466734	0	Tcells
TRBV12-3	0.0449653	0	Tcells
TRAV6	0.0445941	0	Tcells
ZBED2	0.042978	0	Tcells
GBP2	0.0428307	0	Tcells
TRAV26-1	0.0410554	0	Tcells
TRAV9-2	0.0406831	0	Tcells
TRAV23DV6	0.0400364	0	Tcells
KRT86	0.0398949	0	Tcells
IL2	0.0395718	0	Tcells
TRAV12-3	0.0384293	0	Tcells
KIR2DL4	0.038279	0	Tcells
XAF1	0.036553	0	Tcells
TRAV8-6	0.0359944	0	Tcells
MALAT1	0.0359223	0	Tcells
TRAV5	0.0342033	0	Tcells
NLRP3	0.0328134	0	Tcells
TRBV11-1	0.0323333	0	Tcells
TRBV6-6	0.0314668	0	Tcells
TRAV1-2	0.029256	0	Tcells
IL21	0.029174	0	Tcells
TRBV27	0.0277537	0	Tcells
LINC01480	0.0275374	0	Tcells
TRAV14DV4	0.0247443	0	Tcells
TRBV5-6	0.0226349	0	Tcells
CHI3L2	0.0212199	0	Tcells
TRAV26-2	0.0205481	0	Tcells
TRAV38-1	0.0199075	0	Tcells
NMB	0.0194993	0	Tcells
LINC00243	0.0182005	0	Tcells
TRBV11-3	0.0147178	0	Tcells
TRAV22	0.0141864	0	Tcells
PMCH	0.0126427	0	Tcells
NEFL	0.00665746	0	Tcells
MYOM2	0.00161625	0	Tcells
PROC	0.00100004	0	Tcells
HSD11B1	0.000600236	0	Tcells
PCSK2	0.00037388	0	Tcells
AC244453.2	0.000223012	0	Tcells
CORIN	6.6406e-05	0	Tcells
AL603756.1	0.0131315	2.81617418129511e-318	Tcells
SERPINB9	0.215428	4.85083532399853e-316	Tcells
HIST1H1E	0.19706	3.35754167206919e-315	Tcells
TNFSF4	0.019952	1.26234e-295	Tcells
KLF6	0.342406	7.85813e-288	Tcells
AREG	0.0260346	2.93306e-286	Tcells
PIM1	0.141297	5.46202e-285	Tcells
EPSTI1	0.164226	1.96241e-284	Tcells
PFKFB3	0.214976	2.03007e-281	Tcells
AC007952.4	0.164441	4.97873e-281	Tcells
NCF1	0.141903	9.38886e-268	Tcells
MAL	0.154165	2.8952e-262	Tcells
CLIC3	0.0753549	3.6398e-260	Tcells
HIST1H2AJ	0.00754578	4.1119e-258	Tcells
STAT1	0.00709741	1.12839e-257	Tcells
HERPUD1	0.143193	1.21976e-255	Tcells
RNASET2	0.0782016	6.35482e-247	Tcells
CHMP1B	0.0403726	9.27498e-247	Tcells
HELLS	0.103455	7.5168e-246	Tcells
PMAIP1	0.284356	1.50522e-240	Tcells
LAIR2	0.0637298	9.54535e-240	Tcells
LDLRAD4	0.130208	6.423e-236	Tcells
NFKB1	0.208386	2.03604e-234	Tcells
ADRB2	0.0975133	5.52684e-226	Tcells
ISG15	0.179454	8.97234e-220	Tcells
GLIPR2	0.142286	1.14255e-219	Tcells
AC023157.3	0.0347018	1.42141e-214	Tcells
F5	0.0141004	1.47607e-213	Tcells
ZEB1	0.0464334	5.88932e-209	Tcells
NPPC	0.00736159	2.47939e-203	Tcells
RTKN2	0.0513232	3.13218e-198	Tcells
CCL4L2	0.14522	1.84569e-193	Tcells
AL590705.1	0.00595365	1.62377e-190	Tcells
DUSP1	0.00825037	9.33227e-189	Tcells
NDC80	0.00102467	2.23501e-186	Tcells
KNL1	0.0212486	1.10799e-185	Tcells
TNFRSF18	0.113675	6.90528e-178	Tcells
PLIN2	0.0890228	8.10795e-178	Tcells
HSPA5	0.116476	4.66342e-175	Tcells
ICAM2	0.0912928	2.8101e-171	Tcells
HSPH1	0.239772	3.69529e-161	Tcells
SLC2A3	0.223152	7.07947e-161	Tcells
SPINK2	0.0167193	4.25665e-156	Tcells
LAMP3	0.0082937	2.69965e-147	Tcells
AC017002.3	0.0226393	2.46457e-146	Tcells
DNAJB1	0.0549105	4.64908e-146	Tcells
TNFRSF4	0.0778805	4.08323e-142	Tcells
GPAT3	0.027839	1.04718e-139	Tcells
TOX2	0.0545782	6.99675e-138	Tcells
CCL20	0.0892702	4.28451e-135	Tcells
HIST2H2AC	0.0657444	1.66253e-134	Tcells
POU2F2	0.0531871	5.01827e-126	Tcells
FAM83D	0.0228894	1.07567e-123	Tcells
NFKBIA	0.0723608	1.16513e-119	Tcells
HIST1H4C	0.102445	1.299e-114	Tcells
HIST1H2AL	0.0392884	3.78124e-113	Tcells
MT1H	0.0029678	6.57553e-112	Tcells
HIST1H3G	0.0021296	1.61186e-110	Tcells
ANKRD37	0.106044	5.40476e-110	Tcells
DUSP4	0.243709	9.71535e-109	Tcells
XCL1	0.0372256	1.14754e-108	Tcells
SLAMF7	0.0448098	1.15096e-106	Tcells
GADD45G	0.100737	4.3047e-104	Tcells
HMGN2	0.00165252	5.59356e-103	Tcells
HOPX	0.0942425	5.59317e-101	Tcells
HIST1H2AC	0.0646164	8.29597e-97	Tcells
NUSAP1	0.0705167	3.05843e-93	Tcells
F2R	0.0273397	1.19449e-91	Tcells
SLC6A6	0.0277087	6.43338e-87	Tcells
STX11	0.014558	1.98353e-85	Tcells
EGR4	0.0157445	8.7255e-77	Tcells
IGKV1-5	0.0108236	2.14345e-76	Tcells
AC069185.1	0.0101307	3.09935e-76	Tcells
NFKBID	0.0250794	1.07451e-71	Tcells
LAYN	0.0325368	5.34933e-68	Tcells
SMC4	0.0420296	3.82381e-66	Tcells
MT1X	0.109331	7.35278e-65	Tcells
HIST1H1C	0.0710957	2.03222e-64	Tcells
PNP	0.0690136	3.69143e-64	Tcells
TSHZ2	0.0274928	3.48638e-58	Tcells
IL2RA	0.0393021	7.72094e-52	Tcells
IRF7	0.0213819	2.49766e-48	Tcells
ITGA1	0.0433199	3.25329e-48	Tcells
GNA15	0.0400114	4.09263e-43	Tcells
TBC1D4	0.060193	4.6819e-39	Tcells
RAB11FIP1	0.0920694	9.25049e-39	Tcells
ATAD2	0.036064	1.67967e-34	Tcells
OSM	0.0167947	1.31143e-33	Tcells
MKI67	0.00426055	2.10165e-30	Tcells
SLC2A1	0.00634625	5.98971e-30	Tcells
RGS13	0.000903464	4.88219e-29	Tcells
FCGBP	0.0042362	1.55853e-26	Tcells
ALDH3A1	8.87863e-05	2.88885e-25	Tcells
CKAP2	0.0215039	2.9957e-23	Tcells
IFIH1	0.011132	3.73438e-20	Tcells
KIAA0040	0.0208096	2.7372e-18	Tcells
DAPP1	0.0177449	1.48594e-17	Tcells
JSRP1	0.00269967	7.22114e-15	Tcells
PGM2L1	0.010195	4.60368e-10	Tcells
GLRX	0.00490941	0.0170927	Tcells
IL32	1.96325	0	Treg
TNFRSF18	1.84149	0	Treg
TNFRSF4	1.74253	0	Treg
LTB	1.59667	0	Treg
TIGIT	1.59309	0	Treg
CD2	1.58463	0	Treg
BATF	1.5558	0	Treg
CD3D	1.48538	0	Treg
TRBC2	1.47934	0	Treg
TRAC	1.43521	0	Treg
STK17B	1.38874	0	Treg
ICOS	1.38065	0	Treg
CTLA4	1.30377	0	Treg
CXCL13	1.29956	0	Treg
CXCR4	1.29738	0	Treg
PMAIP1	1.28961	0	Treg
SRGN	1.2868	0	Treg
PTPRC	1.22566	0	Treg
S100A4	1.22448	0	Treg
CRIP1	1.20156	0	Treg
CD27	1.19779	0	Treg
SPOCK2	1.18178	0	Treg
CARD16	1.13639	0	Treg
TBC1D4	1.11024	0	Treg
SAMSN1	1.09879	0	Treg
TNFRSF9	1.09404	0	Treg
FAM107B	1.08343	0	Treg
CD3G	1.07183	0	Treg
BIRC3	1.06913	0	Treg
CYTIP	1.06584	0	Treg
RGCC	1.06036	0	Treg
CREM	1.04017	0	Treg
TRBC1	1.03555	0	Treg
LINC01943	1.03395	0	Treg
CD52	1.02128	0	Treg
NMB	1.01778	0	Treg
CD7	1.01609	0	Treg
PRDM1	1.00607	0	Treg
RORA	0.991481	0	Treg
DUSP4	0.988586	0	Treg
ISG20	0.967443	0	Treg
IL2RA	0.966657	0	Treg
TSC22D3	0.966088	0	Treg
CD3E	0.959924	0	Treg
TNFRSF1B	0.951502	0	Treg
CORO1A	0.943749	0	Treg
LAIR2	0.908703	0	Treg
GBP5	0.882194	0	Treg
IL7R	0.878994	0	Treg
TNFAIP3	0.873102	0	Treg
ARHGDIB	0.871877	0	Treg
TMSB4X	0.868749	0	Treg
FOXP3	0.842344	0	Treg
SLA	0.83443	0	Treg
FYB1	0.82142	0	Treg
LCP1	0.814971	0	Treg
ITM2A	0.806079	0	Treg
HCLS1	0.756161	0	Treg
HCST	0.746019	0	Treg
REL	0.745612	0	Treg
CCND2	0.691276	0	Treg
LSP1	0.624239	0	Treg
RTKN2	0.619449	0	Treg
TSHZ2	0.613513	0	Treg
UCP2	0.612978	0	Treg
EPSTI1	0.600348	0	Treg
CD37	0.600075	0	Treg
TMPO	0.587712	0	Treg
CH25H	0.58717	0	Treg
CD82	0.570428	0	Treg
PGM2L1	0.569305	0	Treg
TOX2	0.557993	0	Treg
SOCS1	0.55724	0	Treg
TTN	0.530461	0	Treg
CHN1	0.519627	0	Treg
CXCR6	0.50824	0	Treg
LAYN	0.497517	0	Treg
IL17F	0.476458	0	Treg
GATA3	0.47189	0	Treg
TRBV20-1	0.466846	0	Treg
CD4	0.45511	0	Treg
GK	0.428809	0	Treg
IL10RA	0.42049	0	Treg
CCR6	0.413008	0	Treg
CXCR3	0.383292	0	Treg
AC017002.3	0.375376	0	Treg
LAG3	0.369387	0	Treg
TRBV5-1	0.363842	0	Treg
F5	0.360476	0	Treg
SELL	0.356783	0	Treg
DAPP1	0.356432	0	Treg
TRBV12-3	0.304137	0	Treg
TRBV11-2	0.279814	0	Treg
TRBV7-2	0.276758	0	Treg
TRBV7-9	0.27205	0	Treg
TRBV6-6	0.266088	0	Treg
PMCH	0.258924	0	Treg
CXorf21	0.242845	0	Treg
TRBV4-2	0.23861	0	Treg
TRBV28	0.235672	0	Treg
ETV7	0.228145	0	Treg
LTA	0.225137	0	Treg
TRAF1	0.223007	0	Treg
TRAV13-1	0.212422	0	Treg
NCF4	0.206434	0	Treg
IGFL2	0.203081	0	Treg
EBI3	0.19344	0	Treg
TRAV21	0.190897	0	Treg
TRAV17	0.183907	0	Treg
CD70	0.176927	0	Treg
LINC01480	0.174858	0	Treg
TRBV5-6	0.16667	0	Treg
TRBV7-3	0.163436	0	Treg
IL21	0.16295	0	Treg
TRBV6-5	0.161316	0	Treg
TRBV30	0.160123	0	Treg
GNG4	0.155483	0	Treg
TRBV7-6	0.148231	0	Treg
IL1R2	0.147133	0	Treg
TRAV3	0.140363	0	Treg
TRBV18	0.133102	0	Treg
GNG8	0.132613	0	Treg
TRAV26-1	0.126833	0	Treg
TRAV12-2	0.126209	0	Treg
TRAV12-1	0.12593	0	Treg
CD80	0.118585	0	Treg
ZBED2	0.11833	0	Treg
TRAV29DV5	0.117979	0	Treg
TRAV13-2	0.102484	0	Treg
TRBV3-1	0.0939396	0	Treg
TRAV14DV4	0.0897993	0	Treg
CD177	0.0860863	0	Treg
TRBV27	0.0805257	0	Treg
TRAV8-6	0.0777281	0	Treg
TRBV29-1	0.076183	0	Treg
TRAV26-2	0.0747985	0	Treg
TRBV10-2	0.063877	0	Treg
TRAV23DV6	0.0618774	0	Treg
TRBV11-1	0.0611213	0	Treg
TRAV22	0.0499872	0	Treg
TRAV6	0.0465083	0	Treg
TRBV6-2	0.0453506	0	Treg
PTHLH	0.0391257	0	Treg
TRAV1-2	0.0335203	0	Treg
TNFRSF13B	0.0323187	0	Treg
ZCCHC12	0.0135056	0	Treg
PCSK2	0.00556982	0	Treg
PKP3	0.00238231	0	Treg
CA4	0.0022709	0	Treg
MT3	0.00220979	0	Treg
P2RY14	0.00143411	0	Treg
TRAV27	0.0393293	9.88131291682493e-319	Treg
TRAV20	0.0508752	6.28634957965679e-313	Treg
SERPINB9	0.555015	1.55955979166265e-312	Treg
GBP2	0.369349	1.74902323148797e-310	Treg
TNFAIP8	0.624955	2.21991588649854e-310	Treg
TRBV19	0.18106	2.45905528338317e-309	Treg
MIR4435-2HG	0.347985	1.92842923300549e-308	Treg
ZG16B	0.0799621	7.86945e-306	Treg
ZNF331	0.701688	2.80774e-300	Treg
CD48	0.625605	1.19233e-299	Treg
NCKAP1L	0.348127	2.85922e-298	Treg
GLRX	0.548221	2.3023e-292	Treg
RAB11FIP1	0.51869	3.72177e-291	Treg
PELI1	0.412941	2.01531e-289	Treg
TRAV19	0.11227	1.31539e-287	Treg
TRBV6-1	0.14378	2.14543e-287	Treg
CD40LG	0.18481	2.24721e-287	Treg
TRBV2	0.170047	2.67293e-286	Treg
ITGA4	0.444765	8.62274e-285	Treg
TRBV10-3	0.086701	5.20319e-275	Treg
CCNB2	0.00566096	3.57965e-274	Treg
ALOX5AP	0.481791	4.85764e-271	Treg
TRAV8-4	0.121535	2.43275e-269	Treg
KLRB1	0.437403	2.21556e-264	Treg
EZR	0.631878	1.17748e-260	Treg
MAL	0.368005	1.22993e-257	Treg
SMPD3	0.0111228	3.31071e-254	Treg
POU2F2	0.335933	2.00314e-253	Treg
CYBA	0.526583	2.139e-249	Treg
JAML	0.228022	1.59675e-245	Treg
MIR155HG	0.259705	1.28507e-241	Treg
TRBV9	0.116931	6.09879e-239	Treg
TRAV9-2	0.126647	4.80555e-236	Treg
DUSP2	0.719232	8.34708e-232	Treg
GNA15	0.183736	1.44987e-231	Treg
LBH	0.564069	1.73844e-228	Treg
TNIP3	0.147029	2.29256e-227	Treg
CD53	0.534709	1.16694e-226	Treg
ANKRD22	0.00335914	7.86415e-221	Treg
CYTOR	0.368541	3.48424e-219	Treg
TFRC	0.349903	5.35778e-216	Treg
CCR7	0.348436	2.64947e-209	Treg
HLA-DRB5	0.0589558	1.80288e-207	Treg
CD84	0.316622	5.66163e-207	Treg
ZEB1	0.384354	1.40861e-205	Treg
TXNIP	0.65203	3.03755e-193	Treg
ACTG2	0.0137734	2.43558e-188	Treg
PDE4B	0.525005	2.88578e-188	Treg
CSF1	0.0350561	4.43469e-187	Treg
RNASET2	0.442183	1.00813e-185	Treg
ADAM12	0.106616	1.49472e-185	Treg
PLIN2	0.524645	1.91949e-184	Treg
SAMHD1	0.363934	1.14586e-181	Treg
TRAV5	0.0436724	4.76924e-180	Treg
CEACAM4	0.00815648	1.06411e-172	Treg
AL603756.1	0.0424794	1.75175e-172	Treg
ALPK2	0.00750147	6.51652e-172	Treg
EGR4	0.012291	5.09794e-169	Treg
HMGB2	0.470401	1.22716e-167	Treg
MYOM2	0.00647924	3.72445e-165	Treg
CD200	0.0811616	1.11332e-162	Treg
LAPTM5	0.308802	2.39148e-162	Treg
ISG15	0.419662	1.42802e-161	Treg
TAGAP	0.394883	2.33565e-160	Treg
IL10	0.0240198	3.43713e-158	Treg
LCP2	0.418873	1.34201e-157	Treg
MAST4	0.254605	2.22959e-156	Treg
TNFSF4	0.0504468	1.707e-155	Treg
IL23A	0.0496689	1.06007e-154	Treg
IQGAP2	0.414418	1.06411e-152	Treg
GADD45G	0.287393	6.92676e-152	Treg
HMMR	0.0275954	1.20172e-151	Treg
GZMM	0.376963	1.41319e-151	Treg
LINC02099	0.0805221	1.66381e-151	Treg
CST7	0.472421	3.46538e-148	Treg
CD69	0.27337	3.68125e-148	Treg
LDLRAD4	0.277572	3.32023e-147	Treg
OAS1	0.112612	2.0151e-146	Treg
ITGB2	0.41354	6.2033e-142	Treg
PIM1	0.0829014	1.35274e-139	Treg
TRAV38-2DV8	0.082871	1.37615e-139	Treg
HELLS	0.210988	5.74026e-138	Treg
POU2AF1	0.0240608	9.24098e-134	Treg
MX1	0.262083	4.14228e-132	Treg
SLC28A3	0.0124192	1.37847e-127	Treg
KRT86	0.0486935	9.394e-127	Treg
IL2	0.00976116	3.4379e-126	Treg
KIF20B	0.2348	2.58717e-123	Treg
ENTPD1	0.234337	1.69088e-121	Treg
COTL1	0.442986	2.20633e-120	Treg
HERPUD1	0.383002	2.22958e-120	Treg
SCG5	0.00635092	3.17183e-120	Treg
DDIT4	0.434099	3.45437e-120	Treg
TRBV11-3	0.00801855	2.0721e-119	Treg
FXYD2	0.094029	1.1651e-116	Treg
OASL	0.0261173	6.96417e-114	Treg
ARL4C	0.31691	4.68974e-113	Treg
PTGER4	0.323948	1.18727e-112	Treg
TRBV5-4	0.0602716	2.40441e-109	Treg
GPR183	0.231261	2.89776e-109	Treg
CEP55	0.0833006	4.74553e-107	Treg
STX11	0.118194	2.59016e-104	Treg
GEM	0.115661	1.97836e-100	Treg
CITED2	0.0355899	3.47158e-100	Treg
CTSC	0.167751	7.54113e-100	Treg
ID2	0.387918	4.81035e-95	Treg
GIMAP7	0.0807425	8.15883e-92	Treg
DIRAS3	0.0125853	6.1616e-90	Treg
TRBV4-1	0.0176377	3.05757e-82	Treg
IFITM1	0.328176	2.27709e-80	Treg
CTNNAL1	0.0345639	9.20353e-80	Treg
LRRN3	0.0356607	1.00775e-79	Treg
CHI3L2	0.00271006	6.02025e-79	Treg
PTP4A3	0.0786289	4.377e-78	Treg
CCL20	0.261464	9.06532e-78	Treg
PAM	0.153283	8.48219e-76	Treg
GADD45A	0.199272	6.12757e-75	Treg
SDC4	0.114823	1.42498e-74	Treg
GLIPR1	0.220118	1.90534e-71	Treg
ACSL4	0.173553	5.65493e-70	Treg
ICAM2	0.14329	9.73726e-70	Treg
XAF1	0.0657652	2.85581e-69	Treg
STAT1	0.163863	1.07411e-66	Treg
GPAT3	0.0279137	1.68295e-66	Treg
AC023157.3	0.0419277	2.21958e-64	Treg
GBP4	0.171912	2.86469e-64	Treg
SYNGR2	0.265888	9.64857e-60	Treg
GAPDH	0.318256	6.96771e-59	Treg
IRF4	0.00105786	3.22408e-56	Treg
TYMP	0.288724	4.69097e-56	Treg
TNFSF14	0.0873423	3.58955e-55	Treg
RGS13	0.0114812	2.27284e-53	Treg
NEBL	0.028523	2.57009e-51	Treg
AQP3	0.11163	7.08156e-51	Treg
CKAP2	0.0674887	9.30401e-51	Treg
GPR65	0.196932	4.42649e-50	Treg
LINC00243	0.0101938	7.61051e-50	Treg
SMC4	0.0966866	6.78124e-49	Treg
PRF1	0.0117803	2.97514e-48	Treg
CSF2	0.00442016	6.6358e-47	Treg
KPNA2	0.0626979	1.33728e-45	Treg
LRRC32	0.00265863	4.30222e-44	Treg
NPW	0.000146208	2.18583e-43	Treg
OLFM2	0.0181054	5.76207e-42	Treg
NDC80	0.0559987	8.19556e-41	Treg
C12orf75	0.15991	1.83857e-40	Treg
NFKBID	0.00289634	4.77741e-40	Treg
TUBA4A	0.160099	5.4651e-40	Treg
NAMPT	0.263846	8.76629e-40	Treg
AC245014.3	0.0484601	2.56682e-38	Treg
MZB1	0.0277764	6.37893e-36	Treg
RUNX1	0.0606286	4.26815e-35	Treg
HIST1H2AJ	0.00164773	1.26862e-34	Treg
HIST1H1D	0.136923	1.19162e-33	Treg
PTTG1	0.089393	6.79135e-33	Treg
PHLDA1	0.188618	1.27093e-32	Treg
IRF7	0.1114	1.93232e-32	Treg
IL1R1	0.00510302	3.5209e-32	Treg
KNL1	0.0311842	1.72702e-30	Treg
ATP2B1-AS1	0.166233	5.27091e-30	Treg
IL4I1	0.00888975	3.88409e-29	Treg
DUSP5	0.129463	6.04844e-28	Treg
IFIH1	0.104707	1.27084e-27	Treg
PAGE5	0.00212338	2.83272e-27	Treg
NFKB1	0.130691	1.95051e-26	Treg
NINJ1	0.0106168	3.3103e-24	Treg
LAMP3	0.0197448	6.43198e-24	Treg
NUSAP1	0.0855376	6.20815e-21	Treg
HIF1A	0.0516975	2.7393e-20	Treg
SEMA3G	0.0269624	8.61347e-20	Treg
HYMAI	0.000994004	9.61342e-20	Treg
KIAA0040	0.0945834	6.69067e-19	Treg
SLC6A6	0.0703817	1.86916e-18	Treg
NFKBIA	0.116547	4.78171e-17	Treg
ANKRD37	0.0994276	2.3319e-16	Treg
HLA-DQA2	0.00119369	3.49307e-16	Treg
ACTB	0.102079	9.54381e-16	Treg
HMGN2	0.043082	1.06059e-15	Treg
PFKFB3	0.114976	1.20536e-15	Treg
HSPH1	0.161778	3.40732e-14	Treg
ATP1B1	0.00485997	1.05815e-13	Treg
IRF1	0.0542638	1.20313e-12	Treg
KLF6	0.132751	2.06263e-12	Treg
JSRP1	0.00757876	7.44895e-07	Treg
MAP3K8	0.085686	1.49709e-06	Treg
AC069185.1	0.00528281	8.62271e-05	Treg
SLC2A3	0.0239503	0.000112589	Treg
TXN	0.00671614	0.000523579	Treg
ATAD2	0.0512503	0.00449388	Treg
CENPE	0.0201293	0.00508406	Treg
PROC	0.00505189	0.006969	Treg
KRT7	0.00206881	0.00990353	Treg
GLIPR2	0.0410424	0.10025	Treg
MT1X	0.0299551	0.159054	Treg
HIST1H1C	0.0434558	0.196733	Treg
HSD11B1	0.00158469	0.688511	Treg
RGS1	0.0124193	1	Treg
FCGBP	0.000339167	1	Treg
HIST1H1E	0.0169254	1	Treg
GNLY	3.52517	0	NK
AREG	2.42136	0	NK
NKG7	2.18166	0	NK
XCL2	1.98756	0	NK
CTSW	1.98221	0	NK
GZMB	1.89781	0	NK
KLRD1	1.83647	0	NK
XCL1	1.76673	0	NK
CCL5	1.5963	0	NK
HCST	1.5896	0	NK
SRGN	1.50056	0	NK
TRDC	1.48879	0	NK
GZMA	1.46763	0	NK
KLRB1	1.42584	0	NK
HOPX	1.36787	0	NK
CCL4	1.32665	0	NK
CD69	1.31847	0	NK
CST7	1.31845	0	NK
CRTAM	1.31015	0	NK
CD7	1.24505	0	NK
GZMH	1.20766	0	NK
TSC22D3	1.1804	0	NK
DUSP2	1.16529	0	NK
CXCR4	1.16077	0	NK
REL	1.15227	0	NK
IFNG	1.14765	0	NK
MATK	1.13376	0	NK
IL7R	1.10666	0	NK
CD52	1.10561	0	NK
ID2	1.05658	0	NK
KLRC1	1.04311	0	NK
PRF1	1.0241	0	NK
GZMM	1.0187	0	NK
LCP1	1.0126	0	NK
PTPRC	0.999187	0	NK
TNFRSF18	0.973676	0	NK
TUBA4A	0.962636	0	NK
KLRC3	0.941171	0	NK
TNFAIP3	0.93643	0	NK
ISG20	0.932628	0	NK
RGCC	0.927291	0	NK
STK17B	0.926941	0	NK
CRIP1	0.90763	0	NK
ARL4C	0.898396	0	NK
CREM	0.892975	0	NK
NFKB1	0.861888	0	NK
EZR	0.856399	0	NK
IFITM1	0.851605	0	NK
CORO1A	0.847798	0	NK
ITGB2	0.847289	0	NK
CD53	0.833422	0	NK
CD2	0.832204	0	NK
IL32	0.825333	0	NK
ZNF331	0.82532	0	NK
CLEC2B	0.825299	0	NK
GZMK	0.823856	0	NK
GPR65	0.817796	0	NK
ITGA4	0.808069	0	NK
TMSB4X	0.806119	0	NK
ARHGDIB	0.804971	0	NK
TYROBP	0.803587	0	NK
PLAC8	0.803156	0	NK
SAMSN1	0.800489	0	NK
CD48	0.781828	0	NK
CYTIP	0.773698	0	NK
KLRC2	0.766524	0	NK
SOCS1	0.676764	0	NK
MAP3K8	0.67174	0	NK
TRBC1	0.671381	0	NK
SLA	0.591439	0	NK
GATA3	0.567599	0	NK
LINC02446	0.556531	0	NK
CCND2	0.544526	0	NK
SELL	0.54142	0	NK
FGFBP2	0.533469	0	NK
TNFSF14	0.533254	0	NK
RRAD	0.478943	0	NK
CD300A	0.460405	0	NK
CLIC3	0.428681	0	NK
LINC01871	0.412198	0	NK
TRGC1	0.40047	0	NK
KIR2DL4	0.399316	0	NK
ZNF683	0.391023	0	NK
AOAH	0.380453	0	NK
SPINK2	0.34851	0	NK
CXCR3	0.329043	0	NK
IL2RA	0.320064	0	NK
HAVCR2	0.287051	0	NK
FXYD2	0.249055	0	NK
OASL	0.246821	0	NK
ITGAM	0.232361	0	NK
CSF2	0.226795	0	NK
KRT86	0.226789	0	NK
PIK3AP1	0.211809	0	NK
KRT81	0.192712	0	NK
SLAMF7	0.174792	0	NK
EGR4	0.138107	0	NK
TNFSF4	0.124793	0	NK
SPTSSB	0.102609	0	NK
MYOM2	0.0994285	0	NK
NPTX2	0.0469288	0	NK
PACSIN1	0.0445533	0	NK
GNG4	0.024146	0	NK
MB	0.0235846	0	NK
AL157895.1	0.0169831	0	NK
GLIPR2	0.413434	1.50971574183044e-312	NK
ANXA1	0.981961	3.68461e-305	NK
EOMES	0.0629392	4.10336e-296	NK
RAMP1	0.186361	6.41542e-293	NK
C12orf75	0.475072	1.61937e-280	NK
PDE4B	0.660575	2.3332e-276	NK
PTGER4	0.494739	1.26328e-271	NK
P2RY14	0.0986948	9.7817e-270	NK
TNF	0.112676	1.27728e-267	NK
FAM107B	0.688895	2.79577e-259	NK
FAM30A	0.0650631	4.26435e-253	NK
VIPR2	0.0385778	3.29555e-249	NK
TXNIP	0.722667	6.19721e-245	NK
CYBA	0.604486	5.105e-244	NK
NFKBID	0.266961	1.0687e-242	NK
BIRC3	0.500041	2.02344e-241	NK
CD3E	0.507486	2.88576e-239	NK
DDIT4	0.679786	5.88736e-239	NK
LAG3	0.280166	9.89231e-239	NK
LAIR2	0.201751	4.98699e-237	NK
MMP23B	0.071536	1.69929e-236	NK
TNFSF9	0.312007	3.32277e-233	NK
IL10RA	0.28127	1.28304e-230	NK
ISG15	0.559253	1.3791e-226	NK
TAGAP	0.472734	8.34818e-224	NK
TRAV6	0.00245004	4.56059e-223	NK
SPOCK2	0.260422	3.80981e-219	NK
TRAF1	0.274263	4.16996e-210	NK
STX11	0.279902	8.6135e-206	NK
GRASP	0.501172	1.75206e-204	NK
S100A4	0.325711	1.17928e-203	NK
ADRB2	0.144882	2.41347e-202	NK
FCER1G	0.495666	3.28351e-201	NK
TRBC2	0.53532	8.6269e-200	NK
LSP1	0.480068	5.4356e-197	NK
CD37	0.476258	7.52392e-197	NK
XAF1	0.0802995	1.37143e-193	NK
TNFRSF9	0.307022	3.82391e-192	NK
SERPINB9	0.397677	1.19671e-188	NK
ZFP36	0.581547	3.60564e-187	NK
RASGEF1B	0.273283	1.92836e-185	NK
TNFRSF1B	0.443007	1.69887e-183	NK
ANKRD37	0.341168	4.25572e-182	NK
MIR155HG	0.101861	3.40211e-181	NK
LTA	0.0913134	2.09318e-179	NK
XBP1	0.236345	1.03978e-178	NK
HCLS1	0.324003	3.0866e-178	NK
HIST1H1D	0.197823	4.63823e-178	NK
GBP2	0.0681938	1.06928e-177	NK
BTG2	0.504266	2.8681e-176	NK
FCGR3A	0.276725	9.30049e-173	NK
GBP5	0.279098	1.42189e-172	NK
TNFRSF4	0.347316	2.89815e-169	NK
CD70	0.099449	3.44022e-166	NK
SCT	0.0399972	8.02131e-166	NK
DUSP5	0.26812	1.69793e-165	NK
FYB1	0.483231	2.81882e-163	NK
CCL4L2	0.57449	2.82325e-163	NK
PRSS3	0.00836157	8.4049e-161	NK
CITED2	0.123957	6.63608e-159	NK
KLF2	0.529245	9.44785e-156	NK
RAB11FIP1	0.371632	2.01835e-154	NK
PIM1	0.349453	2.118e-150	NK
SLC16A3	0.230968	1.29799e-149	NK
EGR2	0.0331887	4.56134e-149	NK
IQGAP2	0.462972	6.71835e-149	NK
GLIPR1	0.232114	6.11937e-148	NK
MXD1	0.177799	1.56492e-147	NK
IGLON5	0.00952023	2.04717e-143	NK
GIMAP4	0.284057	9.42473e-141	NK
GDF6	0.00227083	2.35889e-140	NK
IRF8	0.225441	1.26396e-136	NK
BHLHE40	0.378412	1.63585e-133	NK
CHMP1B	0.22693	4.25937e-133	NK
NR4A3	0.320769	1.91634e-129	NK
NCKAP1L	0.151027	1.32516e-128	NK
LDLRAD4	0.277687	9.25505e-128	NK
ITGAX	0.22481	1.31208e-126	NK
NFKBIA	0.435076	3.6548e-126	NK
AC245014.3	0.0942763	4.78025e-126	NK
C1orf162	0.153805	4.86623e-124	NK
PCDH9	0.0103618	1.35244e-121	NK
GIMAP7	0.255182	1.63233e-120	NK
COTL1	0.383059	2.43689e-120	NK
AL136987.1	0.00708618	9.49668e-120	NK
F2RL2	0.00564195	1.07213e-118	NK
RORA	0.442686	1.55376e-117	NK
GPR183	0.365511	3.67844e-117	NK
NR4A2	0.368487	1.43237e-116	NK
AC253572.2	0.0243393	7.98021e-115	NK
PMAIP1	0.278287	2.08832e-113	NK
GNA15	0.120046	1.47812e-109	NK
IL4I1	0.0440261	7.02279e-103	NK
CD72	0.0531966	4.9933e-99	NK
CD8A	0.271777	7.79964e-97	NK
FCGBP	0.0178714	1.04471e-95	NK
TOX2	0.0497393	2.30721e-94	NK
AL590705.1	0.020429	7.25337e-94	NK
ALOX5AP	0.321597	2.64806e-91	NK
LTB	0.256882	5.59216e-91	NK
BMP2	0.0789511	8.3758e-91	NK
TRBV30	0.000431508	8.38122e-90	NK
LYN	0.234881	1.97588e-84	NK
NFKBIZ	0.0996418	2.92805e-83	NK
ICAM2	0.0790572	6.81982e-82	NK
LAPTM5	0.132637	7.85132e-82	NK
HIST1H1E	0.147039	1.97829e-81	NK
CARD16	0.15455	3.57157e-81	NK
HSPA5	0.367431	1.02313e-80	NK
S1PR1	0.0637836	3.03247e-79	NK
CD3D	0.310678	4.14787e-79	NK
PFKFB3	0.247534	9.47648e-79	NK
PLEK	0.226437	1.21021e-78	NK
TENT5A	0.024542	1.35601e-78	NK
HIST1H1C	0.0097316	1.34973e-77	NK
UCP2	0.290153	2.1504e-77	NK
ITGA1	0.0426187	2.30259e-77	NK
PRDM1	0.106929	1.6214e-76	NK
DUSP1	0.188998	2.43057e-75	NK
RAB27B	0.0704857	1.76528e-74	NK
LCP2	0.282283	3.90627e-73	NK
NINJ1	0.194268	1.90904e-71	NK
IFIH1	0.0302092	3.45946e-68	NK
IRF7	0.190212	1.57715e-67	NK
LIF	0.0305067	6.98732e-66	NK
ATP2B1-AS1	0.271179	2.24305e-65	NK
CXorf21	0.0189163	9.5908e-64	NK
AL603756.1	0.0194958	1.17814e-63	NK
HMGB2	0.275517	1.59168e-61	NK
PTPRE	0.218599	6.87545e-61	NK
HIST1H3D	0.132786	5.58065e-60	NK
IRF1	0.135042	1.19446e-58	NK
TIGIT	0.19815	9.19145e-57	NK
TRAV12-3	0.0229989	1.29714e-56	NK
IFIT2	0.046743	2.93293e-55	NK
KLF6	0.305382	3.69138e-55	NK
HIST2H2AC	0.118637	3.2615e-52	NK
EPSTI1	0.108017	2.88722e-51	NK
PLIN2	0.0298944	4.02597e-51	NK
LDLR	0.0235797	5.64253e-48	NK
TRBV29-1	0.0139979	1.21131e-46	NK
GBP4	0.0827537	2.11111e-45	NK
AC114977.1	0.000797471	2.87848e-44	NK
NCF1	0.0102446	9.02811e-42	NK
NLRP3	0.0604353	1.06794e-41	NK
CTSC	0.071887	1.64028e-41	NK
ITM2A	0.192048	2.19171e-41	NK
VCAM1	0.0961725	2.66287e-41	NK
BATF	0.0959461	9.15157e-41	NK
CD8B	0.114265	2.32733e-40	NK
ENPP1	0.0252882	1.13051e-39	NK
JAML	0.00202281	5.45928e-37	NK
AQP3	0.14561	3.06966e-36	NK
FAM83D	0.0197877	5.53309e-36	NK
CD3G	0.159186	1.92195e-35	NK
CYTOR	0.122817	8.05318e-35	NK
AC239799.2	0.0451545	1.38838e-34	NK
TNFSF10	0.0796771	6.76071e-33	NK
HIF1A	0.15391	1.27963e-32	NK
FAM49A	0.0830059	1.16665e-31	NK
LAIR1	0.0869136	2.44327e-29	NK
TFRC	0.0903793	1.15571e-28	NK
GLRX	0.176628	5.73196e-28	NK
TRBV28	0.0285547	1.09328e-27	NK
AC007952.4	0.0768864	1.32865e-27	NK
TRAC	0.120144	4.03923e-27	NK
RGS13	0.00458381	1.91625e-24	NK
SERPINB1	0.153467	3.33983e-24	NK
CEBPD	0.0679373	8.22534e-24	NK
GIMAP6	0.039671	9.13362e-24	NK
LINC01480	0.0116007	8.13286e-23	NK
INSIG1	0.118766	9.85851e-22	NK
CCL3L1	0.0272813	7.00943e-21	NK
TFCP2L1	0.00989356	1.30714e-20	NK
TNIP3	0.0433549	9.26835e-20	NK
NPPC	0.000660484	2.16188e-19	NK
OSM	0.0295758	5.7203e-19	NK
TNFAIP8	0.14804	4.12633e-18	NK
SLC2A1	0.0176861	5.87888e-17	NK
CCR7	0.101011	4.13415e-16	NK
GPAT3	0.00778213	4.25537e-16	NK
KPNA2	0.0573296	6.8406e-16	NK
IL18	0.0290312	8.37183e-16	NK
TRAV5	0.0126465	7.45995e-15	NK
BEX1	0.0016278	2.11034e-14	NK
KIF20B	0.0900841	1.40472e-13	NK
IL23A	0.0177427	2.39966e-13	NK
HIST1H4C	0.092021	6.4199e-13	NK
AKR1C3	0.0580852	3.68315e-12	NK
GADD45G	0.061125	4.5428e-12	NK
IER2	0.0864078	1.20977e-11	NK
FOS	0.136826	1.58667e-11	NK
LBH	0.0921896	1.67642e-11	NK
SLC2A3	0.12885	2.16869e-11	NK
TMPO	0.0773577	2.24838e-11	NK
DAPP1	0.0600568	2.17183e-10	NK
PNP	0.0681427	1.49252e-09	NK
MMP9	0.00925483	8.21882e-09	NK
VEGFA	0.0454081	2.89364e-07	NK
CD84	0.0102881	1.03494e-05	NK
SMPD3	0.00550857	0.000377387	NK
ARL5B	0.00872157	0.00058626	NK
EMP3	0.00455096	0.000771564	NK
ZBED2	0.00390814	0.00187465	NK
CXCR6	0.0289529	0.00761781	NK
AURKA	0.00362572	0.250337	NK
SMC4	0.0203956	1	NK
MS4A1	2.17811	0	Bcells
CD79A	1.98586	0	Bcells
CD37	1.76707	0	Bcells
TNFRSF13C	1.76151	0	Bcells
IGLC3	1.75601	0	Bcells
IGHM	1.72205	0	Bcells
BANK1	1.70457	0	Bcells
IGKC	1.62695	0	Bcells
LTB	1.46409	0	Bcells
CD52	1.38753	0	Bcells
IGHD	1.3408	0	Bcells
HLA-DQA1	1.27853	0	Bcells
BIRC3	1.19369	0	Bcells
POU2F2	1.18437	0	Bcells
HLA-DPB1	1.15175	0	Bcells
HLA-DRA	1.10605	0	Bcells
HLA-DRB1	1.01527	0	Bcells
RAB11FIP1	0.98656	0	Bcells
CCR7	0.948676	0	Bcells
CD74	0.944551	0	Bcells
LYN	0.917395	0	Bcells
BASP1	0.916486	0	Bcells
IRF8	0.88745	0	Bcells
HLA-DQB1	0.880258	0	Bcells
NFKBID	0.869863	0	Bcells
HLA-DMB	0.857208	0	Bcells
IGLC1	0.724853	0	Bcells
BCL11A	0.709803	0	Bcells
2023-03-01	0.706558	0	Bcells
SELL	0.694417	0	Bcells
IGLC2	0.665758	0	Bcells
FAM30A	0.664526	0	Bcells
LY86	0.656515	0	Bcells
TNFRSF13B	0.652226	0	Bcells
CD24	0.596554	0	Bcells
DAPP1	0.572362	0	Bcells
SPIB	0.557005	0	Bcells
CD72	0.523691	0	Bcells
HLA-DOB	0.493658	0	Bcells
TCL1A	0.480215	0	Bcells
WDFY4	0.476406	0	Bcells
CD40	0.470965	0	Bcells
CCR6	0.46929	0	Bcells
IGKV3-20	0.464989	0	Bcells
CLECL1	0.458571	0	Bcells
CD70	0.391208	0	Bcells
IGHG1	0.387268	0	Bcells
LINC01857	0.372632	0	Bcells
PNOC	0.325811	0	Bcells
IGHA1	0.312982	0	Bcells
IGHV3-30	0.31054	0	Bcells
GAPT	0.306325	0	Bcells
HLA-DOA	0.289277	0	Bcells
FCRL5	0.272707	0	Bcells
IGHG2	0.258084	0	Bcells
CD1C	0.233476	0	Bcells
CIITA	0.232194	0	Bcells
IGHA2	0.200753	0	Bcells
IGLV3-25	0.188653	0	Bcells
POU2AF1	0.171131	0	Bcells
COL4A4	0.14843	0	Bcells
PKHD1L1	0.137783	0	Bcells
IGHV3-23	0.135646	0	Bcells
RASSF6	0.125978	0	Bcells
LINC01480	0.104718	0	Bcells
AC104024.1	0.0998628	0	Bcells
TNFRSF17	0.0952457	0	Bcells
LTA	0.0816103	0	Bcells
SCN3A	0.0507691	0	Bcells
DNAJC5B	0.0271445	0	Bcells
SIGLEC6	0.0185197	0	Bcells
PCSK2	0.0026464	0	Bcells
HLA-DPA1	0.77192	1.56352014282921e-316	Bcells
CXorf21	0.237592	5.26189794133844e-315	Bcells
MZB1	0.218933	2.0292914692821e-312	Bcells
REL	1.07472	4.44895610244412e-312	Bcells
NCF4	0.270806	9.51652e-308	Bcells
FAM49A	0.345283	3.03327e-302	Bcells
CD80	0.136859	4.53525e-301	Bcells
GPR183	1.13864	1.33956e-300	Bcells
IGHG3	0.397496	8.97567e-296	Bcells
EZR	1.0589	3.58853e-289	Bcells
JCHAIN	0.371046	1.60085e-287	Bcells
LAPTM5	0.877293	6.21233e-287	Bcells
ISG20	0.963528	1.50248e-282	Bcells
IGKV3-11	0.296026	4.73019e-279	Bcells
TRAV27	0.00310278	9.34423e-278	Bcells
CXCR4	1.13179	2.63993e-270	Bcells
ALOX5	0.239337	4.95744e-270	Bcells
RASGRP3	0.368309	3.89676e-268	Bcells
PLAC8	0.524901	1.98363e-267	Bcells
RASGEF1B	0.593602	1.1175e-265	Bcells
DSG3	0.00820087	1.57783e-261	Bcells
CD1A	0.00351786	2.90763e-247	Bcells
CD53	0.871952	3.82857e-246	Bcells
CD69	1.10615	2.55293e-238	Bcells
CYTIP	0.869997	1.5676e-228	Bcells
EBI3	0.057573	1.72795e-227	Bcells
IGKV1-5	0.519522	1.57291e-220	Bcells
PLD4	0.170623	3.17878e-220	Bcells
NCKAP1L	0.206155	3.6626e-219	Bcells
CYBB	0.540005	6.88321e-219	Bcells
CYBA	0.730398	9.30927e-215	Bcells
FCRLA	0.211118	3.01223e-213	Bcells
NCF1	0.518183	1.80447e-209	Bcells
GRASP	0.7076	2.60983e-205	Bcells
PIK3AP1	0.191253	1.7319e-201	Bcells
HLA-DMA	0.702511	3.77623e-196	Bcells
TMSB4X	0.155263	1.0793e-195	Bcells
OTUD1	0.506358	1.33414e-194	Bcells
CD48	0.692273	1.25496e-193	Bcells
TP63	0.000150892	1.52137e-192	Bcells
TSC22D3	0.796483	3.18564e-185	Bcells
CD83	0.671327	9.5381e-184	Bcells
CD86	0.147997	3.13776e-182	Bcells
IGHV1-69D	0.0353983	7.47687e-176	Bcells
CORO1A	0.675648	6.58708e-173	Bcells
FCGR2B	0.413872	2.35488e-168	Bcells
LILRB1	0.175105	1.32019e-167	Bcells
HLA-DQA2	0.402861	2.40152e-165	Bcells
TSPAN13	0.121977	3.38676e-164	Bcells
PIP	0.0187036	4.41361e-157	Bcells
HERPUD1	0.708524	1.6243e-156	Bcells
ZNF331	0.835919	6.41535e-143	Bcells
SPINK2	0.0215693	3.05173e-135	Bcells
HCLS1	0.455188	3.25125e-134	Bcells
KYNU	0.239159	5.83136e-133	Bcells
KLF2	0.727408	5.11509e-132	Bcells
TNFSF9	0.215142	5.49031e-132	Bcells
MAP3K8	0.541074	2.55002e-130	Bcells
IGHG4	0.104256	2.74828e-129	Bcells
RNASET2	0.565352	2.86605e-129	Bcells
TXNIP	0.748986	1.03688e-115	Bcells
PMAIP1	0.695245	1.05537e-113	Bcells
RNF144B	0.0669611	5.98533e-113	Bcells
ALKAL2	0.0159507	2.3941e-109	Bcells
TDO2	0.00046489	5.61512e-109	Bcells
TFEC	0.125977	5.1359e-108	Bcells
CD27	0.0706318	3.64043e-106	Bcells
PDE4B	0.649636	1.02455e-105	Bcells
CD82	0.368324	1.51672e-104	Bcells
MIR3945HG	0.0576732	1.71947e-104	Bcells
C1orf162	0.100139	2.53771e-104	Bcells
PELI1	0.358412	1.31431e-101	Bcells
THEMIS2	0.232343	7.37561e-100	Bcells
BTNL9	0.0667265	1.46702e-99	Bcells
AC253572.2	0.207264	2.68534e-95	Bcells
EBF1	0.280558	8.67319e-95	Bcells
PTPRC	0.247256	3.77824e-94	Bcells
MMP7	0.020744	4.27247e-94	Bcells
IRF1	0.688785	1.75462e-92	Bcells
GNG8	0.0164391	3.80598e-92	Bcells
CTSH	0.453706	5.9998e-91	Bcells
LCP1	0.568439	8.84565e-91	Bcells
NR4A2	0.553722	7.2137e-90	Bcells
TAGAP	0.380536	3.21519e-89	Bcells
CRIP1	0.360591	1.85298e-87	Bcells
UCP2	0.355423	5.41856e-87	Bcells
FAM107B	0.497869	1.22095e-86	Bcells
AREG	0.485275	1.68456e-86	Bcells
NT5E	0.0614952	2.41801e-85	Bcells
HAMP	0.0321688	8.27708e-85	Bcells
CREM	0.430829	1.02509e-79	Bcells
GPR65	0.399909	4.0498e-79	Bcells
CALHM6	0.268092	9.15199e-77	Bcells
MIR155HG	0.173181	3.04306e-76	Bcells
ATP2B1-AS1	0.44533	1.36193e-75	Bcells
TNFAIP8	0.431765	5.13784e-75	Bcells
SYNGR2	0.388397	5.83777e-75	Bcells
BCL2A1	0.473509	6.86436e-75	Bcells
LINC02605	0.0290219	1.33075e-74	Bcells
PLEKHG1	0.188449	1.9641e-74	Bcells
RBM47	0.0385507	2.98693e-71	Bcells
SERPINB9	0.412513	1.40334e-70	Bcells
P2RY14	0.0747062	6.48937e-70	Bcells
SH3BP5	0.263628	6.64743e-68	Bcells
JSRP1	0.0190235	4.60964e-67	Bcells
LSP1	0.393754	7.46239e-67	Bcells
ITGA4	0.426516	4.86405e-66	Bcells
HOPX	0.0304643	8.43884e-66	Bcells
SYT1	0.0364743	1.35918e-65	Bcells
RNASE6	0.0529926	1.5142e-65	Bcells
STK17B	0.462661	5.19631e-65	Bcells
HLA-DQB2	0.0344411	9.50044e-64	Bcells
SPI1	0.0395448	5.66381e-61	Bcells
AC245014.3	0.112902	1.51069e-59	Bcells
TTN	0.267931	1.20562e-58	Bcells
BTG2	0.492493	8.28157e-58	Bcells
ARHGDIB	0.350872	1.0079e-57	Bcells
KCNQ1OT1	0.0396262	2.64162e-57	Bcells
PCDH9	0.0496255	3.63805e-57	Bcells
KIF15	0.000491268	1.17958e-56	Bcells
ANKRD37	0.259614	2.01593e-55	Bcells
LDLRAD4	0.272988	1.14025e-54	Bcells
MALAT1	0.0966605	5.83943e-51	Bcells
FOLR2	0.0300399	5.96006e-51	Bcells
DERL3	0.0959889	7.22016e-51	Bcells
TCF4	0.389734	8.36271e-48	Bcells
HS3ST2	0.00968518	4.28857e-45	Bcells
GLIPR1	0.267593	6.31239e-45	Bcells
AL590705.1	0.0243507	6.3195e-45	Bcells
RAB31	0.0114741	2.05875e-44	Bcells
EGR3	0.0650173	1.71853e-42	Bcells
PTGS1	0.071286	1.81272e-42	Bcells
HIST1H1E	0.0854662	1.79435e-41	Bcells
HCK	0.0881785	2.3508e-41	Bcells
RASL11A	0.0804476	3.30806e-40	Bcells
SPINT2	0.166698	4.04749e-39	Bcells
IL23A	0.0720343	8.12495e-38	Bcells
MNDA	0.0374549	2.56781e-37	Bcells
HLA-DRB5	0.163468	1.39226e-36	Bcells
EPSTI1	0.20478	3.71245e-35	Bcells
CHMP1B	0.136214	2.63712e-33	Bcells
FAM111B	0.0378459	1.26158e-31	Bcells
KIAA0040	0.200482	9.89794e-30	Bcells
LBH	0.0168184	3.06411e-28	Bcells
SLC2A1	0.103866	2.98352e-26	Bcells
IL10RA	0.150357	4.79967e-26	Bcells
CTSS	0.179967	1.18433e-25	Bcells
PALM2-AKAP2	0.163696	2.49811e-25	Bcells
TUBA4A	0.0590355	7.52813e-24	Bcells
HMGN2	0.288579	2.0988e-23	Bcells
HIF1A	0.155562	3.83711e-22	Bcells
CA2	0.0395591	4.58719e-22	Bcells
RND1	0.00710337	2.33426e-21	Bcells
MX1	0.0676191	4.13016e-21	Bcells
FLT3	0.00155288	1.0827e-20	Bcells
SOCS1	0.0982905	2.07313e-20	Bcells
IL2RA	0.0762406	1.14194e-19	Bcells
KLF6	0.351985	3.75848e-19	Bcells
DUSP2	0.303218	1.69155e-17	Bcells
SAMSN1	0.0978669	2.8935e-17	Bcells
SLC2A3	0.248161	8.01895e-17	Bcells
ENTPD1	0.164536	1.4289e-16	Bcells
PDLIM1	0.0997652	1.46824e-16	Bcells
TFRC	0.135733	1.14091e-15	Bcells
AC239799.2	0.0579103	1.76856e-15	Bcells
Z93241.1	0.0451766	4.63762e-15	Bcells
TMPO	0.145899	5.13419e-14	Bcells
LILRA4	0.0137419	6.42147e-14	Bcells
LMO7	0.00251093	2.42991e-13	Bcells
NRARP	0.0102291	2.54331e-13	Bcells
PROC	0.0102643	1.15114e-12	Bcells
GM2A	0.0634748	1.56672e-11	Bcells
ITGAM	0.0497327	1.9003e-11	Bcells
ANGPT2	0.0200661	3.51755e-11	Bcells
DUSP1	0.0131803	8.77087e-11	Bcells
COTL1	0.0335643	1.64953e-10	Bcells
IL6	0.123822	2.25693e-10	Bcells
IFIH1	0.0350767	4.96333e-10	Bcells
ALPL	0.0101848	7.34396e-10	Bcells
SERPINB1	0.0391672	2.49286e-09	Bcells
AC007952.4	0.0737911	8.94391e-09	Bcells
LAIR1	0.03931	1.38641e-08	Bcells
HIST1H2AL	0.0560217	7.57359e-08	Bcells
SPON1	0.00580171	2.30257e-07	Bcells
NR4A3	0.160621	3.05245e-07	Bcells
PMEPA1	0.0484926	1.19113e-06	Bcells
IRF7	0.0554788	1.20728e-06	Bcells
XAF1	0.0465999	2.66502e-06	Bcells
KRT10	0.153095	9.19497e-06	Bcells
NFKB1	0.136433	1.61544e-05	Bcells
TVP23A	0.0111841	2.82146e-05	Bcells
CKAP2	0.031938	5.11514e-05	Bcells
SLAMF7	0.0809552	8.59609e-05	Bcells
KIF20B	0.0652333	9.19599e-05	Bcells
DUSP5	0.128474	0.000131178	Bcells
SPINT1	0.015299	0.000137153	Bcells
ITGB2	0.000938838	0.000152648	Bcells
LINC01929	0.00249301	0.0015018	Bcells
MPEG1	0.0572713	0.00154458	Bcells
BRCA2	0.020379	0.00187088	Bcells
NFKBIA	0.127509	0.00250782	Bcells
HELLS	0.0592402	0.00650238	Bcells
EGR4	0.011408	0.0181816	Bcells
CDKN1A	0.0305574	0.0255787	Bcells
ITGAX	0.0113123	0.0767642	Bcells
IDO1	0.0113423	0.0781419	Bcells
CXCR3	0.0265028	0.52832	Bcells
S1PR1	0.0588824	1	Bcells
HSPH1	0.103045	1	Bcells
IGLC2	6.47204	0	plasmaB
IGKC	5.43394	0	plasmaB
IGLC3	4.96735	0	plasmaB
IGHA1	4.8598	0	plasmaB
IGHG1	4.35829	0	plasmaB
IGHG3	4.1562	0	plasmaB
IGLC1	3.98992	0	plasmaB
IGHG4	3.73747	0	plasmaB
IGHG2	2.96737	0	plasmaB
JCHAIN	2.73328	0	plasmaB
IGHM	2.49305	0	plasmaB
IGKV3-20	2.06425	0	plasmaB
AC007952.4	1.69407	0	plasmaB
MZB1	1.65156	0	plasmaB
IGKV1-5	1.65036	0	plasmaB
IGHA2	1.64456	0	plasmaB
CD79A	1.17121	0	plasmaB
DERL3	1.14773	0	plasmaB
JSRP1	1.13242	0	plasmaB
IGHV3-30	1.05958	0	plasmaB
HIST1H2AG	1.02284	0	plasmaB
AC239799.2	1.01486	0	plasmaB
IGLV3-25	0.945162	0	plasmaB
IGKV3-11	0.910882	0	plasmaB
IGHV1-69D	0.744154	0	plasmaB
FCRL5	0.653754	0	plasmaB
IGHV3-23	0.591833	0	plasmaB
FAM30A	0.527216	0	plasmaB
POU2AF1	0.519138	0	plasmaB
PARD6G-AS1	0.403398	0	plasmaB
COL4A4	0.315785	0	plasmaB
TNFRSF17	0.285269	0	plasmaB
RASSF6	0.257889	0	plasmaB
PNOC	0.155369	0	plasmaB
PKHD1L1	0.151059	0	plasmaB
HIST1H3G	0.14934	0	plasmaB
LAMP5	0.137782	2.85569943296241e-318	plasmaB
AC253572.2	0.798677	9.12504e-291	plasmaB
HIST1H2AL	0.678855	8.50934e-288	plasmaB
HIST1H2AJ	0.256408	3.84856e-279	plasmaB
AL136987.1	0.20764	1.10337e-271	plasmaB
AC245014.3	0.395915	1.80784e-247	plasmaB
XBP1	1.43435	2.55317e-245	plasmaB
Z93241.1	0.860274	1.15087e-230	plasmaB
HIST1H2AC	1.62737	4.86545e-228	plasmaB
PROC	0.0682501	6.08578e-225	plasmaB
IGLON5	0.00889858	1.01183e-218	plasmaB
DNAAF1	0.276048	1.93846e-197	plasmaB
LILRA4	0.235023	1.54923e-187	plasmaB
HIST1H1B	0.460623	1.20175e-183	plasmaB
AC104024.1	0.0594767	1.13342e-177	plasmaB
OSR2	0.0656844	5.30718e-177	plasmaB
TVP23A	0.0502057	1.62183e-162	plasmaB
HIST1H3B	0.454325	2.74488e-155	plasmaB
AC023157.3	0.740905	1.58177e-139	plasmaB
CXorf21	0.2417	2.04453e-129	plasmaB
PTCRA	0.0604961	1.59335e-125	plasmaB
TFCP2L1	0.0245848	9.09216e-116	plasmaB
WDFY4	0.308635	7.89123e-114	plasmaB
RASD1	0.709244	1.86818e-108	plasmaB
BRCA2	0.190013	2.56691e-105	plasmaB
LINC01480	0.140999	6.15811e-102	plasmaB
HIST1H3D	0.529262	2.36544e-97	plasmaB
KCNN3	0.02203	1.56223e-96	plasmaB
NPPC	0.0196539	2.63747e-93	plasmaB
CYTOR	1.21795	3.13215e-93	plasmaB
SDC1	0.373963	3.71427e-93	plasmaB
DNAJC5B	0.0190237	2.0011e-86	plasmaB
ADRB2	0.66481	3.1937e-84	plasmaB
TOX2	0.00436218	9.39168e-84	plasmaB
RNF152	0.00860098	1.04176e-83	plasmaB
SLAMF7	0.295544	1.65004e-78	plasmaB
CXCL10	0.178592	1.53404e-77	plasmaB
NRARP	0.650609	4.01248e-74	plasmaB
VGF	0.101061	2.00034e-71	plasmaB
THEMIS2	0.328582	7.55687e-71	plasmaB
VEGFA	0.0792652	1.93329e-70	plasmaB
LINC01857	0.000858679	2.10952e-70	plasmaB
HIST1H1D	0.793424	3.05456e-70	plasmaB
FGF2	0.0113642	3.1317e-69	plasmaB
TCL1A	0.0837691	9.75645e-69	plasmaB
BTG2	1.0708	2.37223e-68	plasmaB
GAS6	0.264397	1.63139e-67	plasmaB
WNT5A	0.0362726	4.99558e-67	plasmaB
PRND	0.0139666	1.88634e-66	plasmaB
P2RY14	0.146901	2.62792e-66	plasmaB
HIST1H1C	0.802196	3.41905e-64	plasmaB
HERPUD1	0.667806	9.35355e-64	plasmaB
CD27	0.60742	3.17199e-63	plasmaB
GAPT	0.154771	6.27809e-63	plasmaB
HIST1H1E	0.524583	1.0199e-58	plasmaB
NPTX2	0.0799441	4.28586e-58	plasmaB
OTUD1	0.393915	8.11601e-58	plasmaB
TNFRSF13C	0.308075	9.10098e-58	plasmaB
ITGA8	0.175162	1.50135e-57	plasmaB
SCT	0.122131	6.35646e-57	plasmaB
BMP8A	0.0425195	2.03069e-56	plasmaB
RHEX	0.000237675	5.99791e-56	plasmaB
SPIB	0.200694	1.2989e-54	plasmaB
C5AR2	0.0268779	1.95229e-53	plasmaB
AL590705.1	0.0176457	2.35844e-53	plasmaB
CDCA2	0.0054902	3.16377e-53	plasmaB
HIST2H2AC	0.601699	1.82739e-52	plasmaB
KRT23	0.132741	2.19054e-52	plasmaB
PELI1	0.519613	2.63601e-51	plasmaB
NCF4	0.433516	2.3801e-50	plasmaB
PACSIN1	0.00892093	5.52738e-50	plasmaB
AOC3	0.00627189	6.24808e-50	plasmaB
POU2F2	0.387444	9.21379e-50	plasmaB
MIR155HG	0.142621	2.63294e-49	plasmaB
CENPA	0.0310789	1.79886e-47	plasmaB
FCGR2B	0.35116	2.47324e-47	plasmaB
ATP2B1-AS1	0.687155	1.12466e-46	plasmaB
CITED2	0.492407	1.50311e-46	plasmaB
THBS4	0.0344067	2.28577e-46	plasmaB
PARM1	0.013178	1.21369e-44	plasmaB
EGFLAM	0.0478074	1.26957e-44	plasmaB
SERPINB3	0.0019946	5.97053e-44	plasmaB
PTP4A3	0.264571	8.73198e-42	plasmaB
PKP3	0.00582138	2.05327e-41	plasmaB
DIAPH3	0.128484	7.21497e-41	plasmaB
HSPA5	0.818979	4.07217e-40	plasmaB
PRDM1	0.646036	4.67499e-40	plasmaB
APOLD1	0.0307727	2.29861e-38	plasmaB
DAPP1	0.0555141	2.60171e-38	plasmaB
CCND2	0.33791	2.98994e-38	plasmaB
ITGA4	0.150155	5.31773e-38	plasmaB
LRRC26	0.153942	4.10729e-37	plasmaB
RGS13	0.00810422	7.28137e-36	plasmaB
CDCA3	0.19851	4.89798e-35	plasmaB
MIA	0.170038	1.1721e-34	plasmaB
MALAT1	0.546971	5.51419e-34	plasmaB
AURKB	0.102101	2.91791e-33	plasmaB
LINC01929	0.00086122	4.86558e-33	plasmaB
IRF7	0.539085	5.79641e-33	plasmaB
CCDC88A	0.488644	8.90051e-33	plasmaB
AL603756.1	0.0390908	2.31834e-32	plasmaB
IGHD	0.151717	3.56721e-32	plasmaB
MPEG1	0.0382623	1.62201e-31	plasmaB
SLC7A11	0.125976	4.07364e-31	plasmaB
LDLRAD4	0.0534539	5.15027e-31	plasmaB
TNFAIP2	0.438402	8.85863e-31	plasmaB
UCP2	0.0929581	7.53155e-30	plasmaB
MARCO	0.209186	3.13793e-29	plasmaB
CYBA	0.528203	9.22213e-29	plasmaB
MYBL2	0.133682	5.5345e-28	plasmaB
TRIB1	0.230662	7.9551e-28	plasmaB
KIF11	0.0918854	1.47492e-27	plasmaB
AQP3	0.0315498	1.69019e-27	plasmaB
CLIC3	0.029971	2.03738e-27	plasmaB
CXCR3	0.0872552	6.55931e-27	plasmaB
BCL11A	0.0142624	1.60032e-26	plasmaB
LILRB1	0.117434	1.09439e-25	plasmaB
BASP1	0.0684619	1.38156e-25	plasmaB
NCF1	0.318817	1.46446e-25	plasmaB
RASL11A	0.0859246	1.73902e-25	plasmaB
NFKBID	0.33862	2.80699e-25	plasmaB
TNFRSF13B	0.083257	3.24402e-25	plasmaB
TYMP	0.135541	3.61194e-25	plasmaB
LYN	0.0031295	3.69485e-25	plasmaB
ENPP1	0.0212663	4.33824e-25	plasmaB
TCF4	0.219982	1.14652e-24	plasmaB
KNL1	0.0698236	1.81944e-24	plasmaB
LINC02605	0.0461795	2.19982e-24	plasmaB
COMP	0.000719472	4.14906e-23	plasmaB
PFKFB3	0.140208	2.62168e-22	plasmaB
CSF2RB	0.0409996	4.89909e-22	plasmaB
S100B	0.170545	7.78169e-22	plasmaB
MS4A1	0.251403	8.66688e-22	plasmaB
PDE4B	0.212067	1.44816e-21	plasmaB
CLECL1	0.00684934	1.4298e-20	plasmaB
ADAMDEC1	0.0195735	1.93449e-20	plasmaB
IL6R-AS1	0.0181473	3.75396e-20	plasmaB
2023-03-01	0.166043	4.77747e-20	plasmaB
ISG20	0.514779	1.24217e-19	plasmaB
DNASE1L3	0.0304505	1.23059e-18	plasmaB
SAT1	0.529639	1.65774e-18	plasmaB
JDP2	0.129244	3.13947e-18	plasmaB
RND1	0.148693	6.7786e-18	plasmaB
ANKRD37	0.034398	1.20001e-17	plasmaB
TNFSF9	0.291502	1.8372e-17	plasmaB
NPW	0.0440173	2.5673e-17	plasmaB
CD40	0.0772939	3.23743e-17	plasmaB
CD36	0.0325865	4.00992e-17	plasmaB
LINC01474	0.0288299	5.92719e-17	plasmaB
ARC	0.0280071	6.66945e-17	plasmaB
RNASE6	0.115845	1.23398e-16	plasmaB
BANK1	0.126058	1.68703e-16	plasmaB
MXD1	0.0444113	2.60335e-16	plasmaB
RASGRP3	0.185288	4.48157e-16	plasmaB
IL1RL1	0.00837191	5.89094e-16	plasmaB
MMP13	0.0129634	6.70513e-16	plasmaB
RRM2	0.0637635	3.10723e-15	plasmaB
CALML3	0.0473481	3.48271e-15	plasmaB
CRIP1	0.527076	5.75498e-15	plasmaB
CLSPN	0.0337669	9.84781e-15	plasmaB
NDRG1	0.39011	1.88737e-14	plasmaB
FAM111B	0.0180867	1.98489e-14	plasmaB
PLAC8	0.147423	2.41689e-14	plasmaB
GADD45B	0.080896	4.64125e-14	plasmaB
CSF3R	0.00366947	6.17114e-14	plasmaB
SOCS1	0.32971	6.31822e-14	plasmaB
NFKBIA	0.37519	1.80218e-13	plasmaB
NFKBIZ	0.0668322	4.07783e-13	plasmaB
GADD45G	0.324886	7.28607e-13	plasmaB
IRF1	0.552513	8.41431e-13	plasmaB
IRF4	0.314402	2.53721e-12	plasmaB
GZMB	0.19803	3.20328e-12	plasmaB
HELLS	0.133908	3.26228e-12	plasmaB
KCNQ1OT1	0.388234	4.26637e-12	plasmaB
VMO1	0.030183	5.23749e-12	plasmaB
FAM83D	0.0269002	5.35728e-12	plasmaB
ADM	0.0634128	5.38222e-12	plasmaB
PLD4	0.0159148	9.79179e-12	plasmaB
SLC43A2	0.115184	1.01835e-11	plasmaB
GRASP	0.235748	2.04279e-11	plasmaB
GLRX	0.366562	3.53357e-11	plasmaB
ADA2	0.249376	3.92124e-11	plasmaB
KIF14	0.040319	8.83024e-11	plasmaB
IER2	0.352278	1.9114e-10	plasmaB
CORO1A	0.0436151	2.14339e-10	plasmaB
DEPP1	0.0115981	5.70432e-10	plasmaB
SELL	0.197694	7.69588e-10	plasmaB
GNG4	0.000509058	2.14127e-09	plasmaB
HSPA2	0.276894	3.11057e-09	plasmaB
HMMR	0.0224041	7.59794e-09	plasmaB
S100A9	0.017531	1.37266e-08	plasmaB
CENPE	0.109136	1.46001e-08	plasmaB
MKI67	0.136448	1.67912e-08	plasmaB
PNP	0.190072	2.17101e-08	plasmaB
RHOB	0.357147	3.01815e-08	plasmaB
SULF2	0.148333	3.79487e-08	plasmaB
CD72	0.0111751	4.85101e-08	plasmaB
RAB11FIP1	0.156189	5.95203e-08	plasmaB
HIST1H4C	0.502137	2.00134e-07	plasmaB
BCAT1	0.0884246	2.06737e-07	plasmaB
LINC01943	0.171672	2.30096e-07	plasmaB
SERPINI1	0.0750899	3.61417e-07	plasmaB
ARL5B	0.0753496	1.03579e-06	plasmaB
TRAF1	0.00753102	1.03733e-06	plasmaB
ASPM	0.0458409	1.0618e-06	plasmaB
IFIH1	0.114761	1.18013e-06	plasmaB
JUN	0.490611	1.57171e-06	plasmaB
SIGLEC1	0.0203178	1.95054e-06	plasmaB
EZR	0.0878332	2.63671e-06	plasmaB
LSP1	0.215746	3.10844e-06	plasmaB
SNAI1	0.0523165	3.8126e-06	plasmaB
CD70	0.082468	3.93512e-06	plasmaB
C12orf75	0.0495818	9.74366e-06	plasmaB
KIF20B	0.0833371	1.86586e-05	plasmaB
SYT1	0.00524265	2.09154e-05	plasmaB
TPX2	0.00573004	2.24976e-05	plasmaB
CYTIP	0.144086	4.27235e-05	plasmaB
TNF	0.17472	6.34926e-05	plasmaB
KCTD12	0.184995	8.2274e-05	plasmaB
RUNX1	0.144998	0.000159494	plasmaB
EGR1	0.124778	0.00034282	plasmaB
ENTPD1	0.027852	0.000556052	plasmaB
CADM1	0.0545506	0.000574261	plasmaB
CSF2RA	0.0592169	0.00120928	plasmaB
PHLDA1	0.0440405	0.00148533	plasmaB
BIRC3	0.276316	0.005076	plasmaB
RGS2	0.259884	0.00554592	plasmaB
HLA-DQA2	0.00895355	0.00678468	plasmaB
CIITA	0.072862	0.00826606	plasmaB
NEAT1	0.315893	0.00914155	plasmaB
TFRC	0.180527	0.00932595	plasmaB
TMPO	0.0121534	0.0126922	plasmaB
IER5L	0.217962	0.0204536	plasmaB
PLK2	0.0902663	0.118027	plasmaB
RNASET2	0.0158913	0.229744	plasmaB
ID2	0.0593279	0.320868	plasmaB
TAGAP	0.0670937	0.455369	plasmaB
PTAFR	0.0191371	0.671558	plasmaB
TUBA4A	0.0616818	0.948668	plasmaB
PIM1	0.122067	1	plasmaB
IRF8	0.112123	1	plasmaB
HCLS1	0.0415593	1	plasmaB
G0S2	0.145523	1	plasmaB
DUSP1	0.186654	1	plasmaB
PTGDS	3.32218	0	pDC
GPR183	2.91756	0	pDC
AREG	2.82923	0	pDC
GZMB	2.61743	0	pDC
JCHAIN	2.58986	0	pDC
LDLRAD4	2.0557	0	pDC
NR4A3	2.04906	0	pDC
RAB11FIP1	2.01026	0	pDC
ARL4C	2.00176	0	pDC
HERPUD1	1.99271	0	pDC
PLAC8	1.9874	0	pDC
C12orf75	1.97477	0	pDC
IRF8	1.93955	0	pDC
GPR65	1.93924	0	pDC
IRF4	1.85606	0	pDC
RGS2	1.80435	0	pDC
TCL1A	1.79341	0	pDC
GRASP	1.75931	0	pDC
ALOX5AP	1.75698	0	pDC
SCT	1.73595	0	pDC
THBD	1.69465	0	pDC
PLD4	1.63819	0	pDC
MPEG1	1.59262	0	pDC
EGLN3	1.58135	0	pDC
PMEPA1	1.48947	0	pDC
IL3RA	1.45688	0	pDC
PTPRE	1.36467	0	pDC
GNA15	1.35109	0	pDC
SPIB	1.29109	0	pDC
IGKC	1.28824	0	pDC
TSPAN13	1.28158	0	pDC
BCL11A	1.22982	0	pDC
[truncated: 4,055 more rows]

## Sheet: Figure 2
Figure 2b						Figure 2d						Figure 2g
Gene	p_val	avg_log2FC	p_val_adj	cluster		Gene	p_val	avg_log2FC	p_val_adj	cluster		Group	Region	Melanoma	Tcells	Treg	NK	Bcells	plasmaB	pDC	Myeloids	Mast	Fibroblast	SMC	Endothelial	Epithelial
AC136616.1	1.18868e-111	1.52607	2.90989e-107	cluster1		IGHG1	3.61248e-61	5.06893	8.84335e-57	cluster4		Early-stage	tumor	0.908677	3.72705e-05	3.72705e-05	0.000596844	3.72705e-05	3.72705e-05	3.72705e-05	0.0289289	0.000423428	0.0442893	3.72705e-05	0.0118234	0.00503766
CTAG2	3.11504e-110	1.36737	7.62561e-106	cluster1		IGLC3	2.64735e-56	4.3965	6.48071e-52	cluster4		Early-stage	tumor	0.545628	0.000107	0.000107	0.00479382	0.0352316	0.00316145	0.000107	0.0188789	0.0033061	0.0389087	0.000107	0.0156215	0.334042
TDRD12	1.33127e-101	1.36177	3.25895e-97	cluster1		IGHG3	2.95105e-55	5.69898	7.22418e-51	cluster4		Early-stage	tumor	0.942245	3.52866e-05	3.52866e-05	3.52866e-05	3.52866e-05	3.52866e-05	3.52866e-05	0.0154997	3.52866e-05	0.0123557	3.52866e-05	0.0284486	0.00116847
PNMA5	5.89227e-99	1.18959	1.44243e-94	cluster1		IGLC1	2.81056e-54	4.78656	6.88025e-50	cluster4		Early-stage	tumor	0.650455	6.89745e-05	6.89745e-05	6.89745e-05	6.89745e-05	0.00255984	6.89745e-05	0.0313395	0.000833321	0.15856	0.036149	0.0647852	0.0549726
POMC	1.631e-98	1.45453	3.99268e-94	cluster1		IGLC2	2.6584e-53	4.90954	6.50776e-49	cluster4		Early-stage	tumor	0.727871	0.0347436	0.0149896	0.000320661	3.32624e-05	9.19331e-05	3.32624e-05	0.124311	3.32624e-05	0.0462935	0.0151724	0.0262032	0.00990302
DGKI	1.93696e-93	1.54551	4.74168e-89	cluster1		IGKC	2.92035e-52	5.50203	7.14902e-48	cluster4		Early-stage	tumor	0.715682	0.00484083	4.87506e-05	4.87506e-05	4.87506e-05	0.00057035	4.87506e-05	0.0118115	0.00258573	0.180602	0.0091602	0.0699726	0.00457959
VCX3A	3.12763e-93	1.07724	7.65645e-89	cluster1		IGHG4	3.29638e-51	5.2621	8.06954e-47	cluster4		Early-stage	tumor	0.419938	0.0286029	7.43638e-05	7.08964e-05	7.08964e-05	0.00272623	0.00236039	0.0250892	7.08964e-05	0.270336	0.090414	0.108089	0.0521572
KIAA1211L	1.11826e-91	1.39874	2.73751e-87	cluster1		IGHA1	8.47935e-44	3.55161	2.07574e-39	cluster4		Early-stage	non-tumor	0.0989264	0.0120443	6.65825e-05	6.65825e-05	6.65825e-05	0.0389556	0.00740822	0.0436815	0.00190295	0.158917	0.423876	0.197142	0.0169469
MAGEA4	1.93773e-90	1.09761	4.74356e-86	cluster1		IGHG2	9.99744e-39	1.86039	2.44737e-34	cluster4		Early-stage	non-tumor	0.148468	0.0437714	6.60171e-05	6.60171e-05	6.60171e-05	0.00540432	0.0014112	0.0138575	0.000325592	0.158991	0.227448	0.379741	0.0203835
FAM3B	1.95589e-90	1.09761	4.78801e-86	cluster1		MZB1	1.88189e-35	1.06083	4.60688e-31	cluster4		Early-stage	non-tumor	0.162032	2.78001e-05	2.78001e-05	2.78001e-05	0.00200595	0.00160689	2.78001e-05	0.015463	2.78001e-05	0.0128606	2.78001e-05	0.010621	0.795244
ABCC3	2.70822e-89	1.22956	6.62972e-85	cluster1		HLA-DRB5	2.38042e-35	1.45289	5.82728e-31	cluster4		Early-stage	tumor	0.95306	3.57366e-05	3.57366e-05	0.00578414	3.57366e-05	3.57366e-05	0.00162961	0.0100276	0.0020483	0.0127055	0.00815504	0.00112846	0.0053182
VCX	1.72928e-84	2.02057	4.23329e-80	cluster1		JCHAIN	7.87465e-31	1.69713	1.92771e-26	cluster4		Early-stage	tumor	0.662762	7.34153e-05	7.34153e-05	0.0111519	7.34153e-05	0.00127235	0.00448954	0.0306614	7.34153e-05	0.0425101	7.34153e-05	0.017735	0.229051
PNLDC1	3.21407e-78	0.871844	7.86803e-74	cluster1		A2M	9.18892e-28	1.50565	2.24945e-23	cluster4		Early-stage	tumor	0.616008	0.0358105	7.0291e-05	7.0291e-05	7.0291e-05	0.00281755	0.00847668	0.0212518	0.00398687	0.0635954	0.0125857	0.0227076	0.212549
KLHL29	3.97643e-78	1.47764	9.7343e-74	cluster1		ACTA2	5.13093e-26	1.78566	1.25605e-21	cluster4		Early-stage	tumor	0.802399	0.0155054	4.84185e-05	4.84185e-05	4.84185e-05	0.00036343	4.84185e-05	0.00997163	4.84185e-05	0.0805104	4.84185e-05	0.0465433	0.0444158
UCHL1	1.78051e-77	1.88773	4.35868e-73	cluster1		HLA-B	6.849e-26	0.790904	1.67663e-21	cluster4		Early-stage	tumor	0.586528	0.000268946	6.62091e-05	6.62091e-05	6.62091e-05	0.00444526	6.62091e-05	0.0316557	0.00136325	0.137012	0.0497939	0.132696	0.0559724
PAGE2B	2.71061e-77	2.42519	6.63559e-73	cluster1		IFITM2	5.94464e-25	1.22345	1.45525e-20	cluster4		Early-stage	tumor	0.540774	0.0623588	0.0172059	0.000156042	0.0201985	0.0148567	0.000156042	0.00415188	0.0182619	0.0603628	0.00825015	0.0500097	0.203258
COL11A2	4.3815e-76	2.76876	1.07259e-71	cluster1		GPC3	1.04344e-23	0.64033	2.55434e-19	cluster4		Early-stage	tumor	0.927329	3.41595e-05	3.41595e-05	3.41595e-05	0.00109112	0.000123031	3.41595e-05	0.00643314	0.00032729	0.0448838	0.00286932	0.00645077	0.0103563
TDRD9	2.08316e-75	0.861056	5.09958e-71	cluster1		HLA-C	1.16403e-23	0.811566	2.84955e-19	cluster4		Early-stage	tumor	0.918182	5.01974e-05	5.01974e-05	5.01974e-05	5.01974e-05	0.000258495	5.01974e-05	0.0102901	5.01974e-05	0.00787291	0.00669847	0.050426	0.00597085
PAGE2	3.90085e-75	2.10579	9.54929e-71	cluster1		AQP1	2.76698e-23	1.35712	6.77356e-19	cluster4		Early-stage	tumor	0.392957	0.000103519	0.000103519	0.00131716	0.000103519	0.00404462	0.000103519	0.0321547	0.00379212	0.314804	0.0581652	0.109902	0.0824484
FAM178B	3.42512e-74	1.55897	8.38468e-70	cluster1		TXNIP	4.33059e-23	1.15538	1.06013e-18	cluster4		Early-stage	tumor	0.924747	3.27421e-05	0.0040868	3.27421e-05	3.27421e-05	3.27421e-05	3.27421e-05	0.0538853	3.27421e-05	0.00460793	3.27421e-05	0.00902535	0.00341829
AL391988.1	9.89702e-74	0.846729	2.42279e-69	cluster1		TAGLN	8.03674e-23	1.52601	1.96739e-18	cluster4		Early-stage	tumor	0.87211	0.00226843	0.000611448	0.00164969	4.96589e-05	0.00246881	4.96589e-05	0.0289523	4.96589e-05	0.0567646	4.96589e-05	0.00485898	0.0301169
DPYSL4	1.25356e-71	1.65407	3.06872e-67	cluster1		IGFBP4	1.15296e-22	1.34475	2.82246e-18	cluster4		Early-stage	tumor	0.902269	0.0138229	0.0113923	3.39012e-05	3.39012e-05	3.39012e-05	0.000275477	0.0293367	3.39012e-05	0.0180163	0.00503168	0.00898239	0.010738
DSCR8	1.33081e-71	0.713696	3.25782e-67	cluster1		DEPP1	1.72418e-22	1.074	4.22079e-18	cluster4		Early-stage	non-tumor	0.10998	0.366457	0.0609298	1.27741e-05	0.0737078	0.0297996	0.0110086	0.0623678	0.00393493	0.0658824	0.0619508	0.13003	0.0239383
BCAT1	5.12377e-71	2.39839	1.2543e-66	cluster1		PECAM1	3.191e-22	1.15604	7.81158e-18	cluster4		Early-stage	tumor	0.40013	0.0137963	0.069495	0.00015084	0.0318745	0.0170266	0.017769	0.00015084	0.0216054	0.125011	0.0265124	0.0909061	0.185572
LINC01511	3.40198e-70	0.815575	8.32806e-66	cluster1		SPARCL1	3.73761e-22	1.37129	9.14966e-18	cluster4		Early-stage	tumor	0.959383	0.0025777	3.45805e-05	3.45805e-05	0.00040263	3.45805e-05	3.45805e-05	0.0212251	3.45805e-05	0.0156253	3.45805e-05	3.45805e-05	0.000543913
TSPY10	3.41311e-70	0.83996	8.35528e-66	cluster1		CD74	3.95503e-22	1.07689	9.68191e-18	cluster4		Early-stage	non-tumor	0.0257677	6.96533e-05	6.96533e-05	6.96533e-05	0.0366581	0.0354689	6.96533e-05	0.173674	0.019204	0.312863	0.201878	0.182568	0.0116397
USP9Y	5.73965e-70	1.11334	1.40507e-65	cluster1		NNMT	1.8597e-21	1.05115	4.55254e-17	cluster4		Early-stage	tumor	0.93638	5.53534e-05	0.00325979	0.000814184	5.53534e-05	0.000152412	0.00315568	0.00971644	5.53534e-05	0.0171205	5.53534e-05	0.0204255	0.00875452
AC131009.2	1.86811e-69	0.86535	4.57313e-65	cluster1		CD93	1.99794e-21	1.08599	4.89095e-17	cluster4		Early-stage	tumor	0.86133	0.0240954	5.58963e-05	4.93565e-05	4.93565e-05	0.000276896	4.93565e-05	0.0343918	4.93565e-05	0.0345678	0.00224436	0.0170961	0.0257444
LINC00221	2.58993e-66	0.687061	6.34015e-62	cluster1		TSC22D3	2.4916e-21	0.946775	6.09943e-17	cluster4		Early-stage	tumor	0.350474	0.000387785	0.0234618	0.000387785	0.0486771	0.114009	0.000387785	0.0362198	0.00696226	0.113174	0.0377257	0.16521	0.102923
HOXB13	1.90843e-65	0.907835	4.67183e-61	cluster1		MYL9	7.50052e-21	1.39912	1.83613e-16	cluster4		Early-stage	tumor	0.753607	7.1596e-05	0.0116516	7.1596e-05	7.1596e-05	0.0005049	0.00299769	0.0297364	7.1596e-05	0.00664354	0.0363486	0.0140766	0.144148
FAM222A	3.54747e-65	1.00943	8.6842e-61	cluster1		HLA-A	2.66148e-20	0.63211	6.51531e-16	cluster4		Early-stage	tumor	0.76588	0.00964806	4.46575e-05	4.46575e-05	4.46575e-05	0.000752053	0.00601346	0.0186086	0.00118778	0.0427566	0.028858	0.0227913	0.10337
NEURL1	8.26681e-65	0.736966	2.02372e-60	cluster1		CLDN5	3.52025e-20	1.07149	8.61757e-16	cluster4		Early-stage	tumor	0.590095	0.000104765	0.00683153	0.000104765	0.00785673	0.00787193	0.000104765	0.030024	0.00363775	0.099055	0.0677268	0.0928433	0.0937439
SPTBN2	1.92626e-64	1.37386	4.71547e-60	cluster1		SAA1	4.81715e-20	2.21806	1.17924e-15	cluster4		Early-stage	tumor	0.79455	0.00569414	0.00126915	4.88949e-05	0.00796865	0.000502607	4.88949e-05	0.00711036	0.00177729	0.0870836	0.0296096	0.0430232	0.0213137
SAP25	4.00609e-62	1.48043	9.80692e-58	cluster1		CHRDL2	1.59489e-19	0.4975	3.90428e-15	cluster4		Early-stage	tumor	0.506056	0.000102728	0.000102728	0.0149075	0.00738399	0.00686462	0.000102728	0.0446952	0.000102728	0.135849	0.0624388	0.110496	0.110897
LGI4	6.37147e-61	1.2158	1.55974e-56	cluster1		B2M	1.69827e-19	0.650489	4.15736e-15	cluster4		Early-stage	tumor	0.292897	0.000339795	0.000339795	0.0148913	0.0684804	0.0787784	0.0191626	0.0216358	0.0240226	0.174256	0.0162634	0.175395	0.113537
GOLGA8B	4.09749e-60	1.09954	1.00307e-55	cluster1		COL15A1	1.87942e-19	1.04726	4.60083e-15	cluster4		Early-stage	tumor	0.891359	3.36683e-05	3.36683e-05	0.0174745	3.36683e-05	4.34129e-05	3.36683e-05	0.0265898	3.36683e-05	0.0415916	0.0117535	0.00646096	0.00455894
KDM5D	5.1607e-60	0.919444	1.26334e-55	cluster1		IGFBP5	1.02481e-18	1.24171	2.50874e-14	cluster4		Early-stage	tumor	0.843009	5.05774e-05	5.05774e-05	0.00554414	5.05774e-05	0.000121024	5.05774e-05	0.039543	5.05774e-05	0.102743	5.05774e-05	0.000814144	0.00792227
BCAN	6.71984e-60	1.6945	1.64502e-55	cluster1		EGFL7	1.64152e-18	1.06454	4.01843e-14	cluster4		Early-stage	tumor	0.947608	3.91161e-05	3.91161e-05	0.00310764	0.00398942	3.91161e-05	3.91161e-05	0.014573	0.00119543	0.0170972	0.000422126	0.00722217	0.00462811
RAB3B	8.43312e-60	0.713696	2.06443e-55	cluster1		CRIP2	2.72342e-18	0.986106	6.66694e-14	cluster4		Early-stage	tumor	0.70409	0.00247029	0.00519467	4.90601e-05	4.90601e-05	0.000339646	0.00150651	0.0105784	4.90601e-05	0.027494	0.00171728	0.0172883	0.229174
KIT	1.13527e-59	3.00476	2.77915e-55	cluster1		GIMAP5	3.63436e-18	0.60374	8.89692e-14	cluster4		Early-stage	tumor	0.79163	4.97305e-05	4.71542e-05	0.00836459	4.71542e-05	0.000926032	4.71542e-05	0.0203214	0.000307373	0.110085	0.0211891	0.0403708	0.00661449
BCAS3	1.28849e-59	1.11508	3.15423e-55	cluster1		PTGDS	3.72776e-18	0.951381	9.12556e-14	cluster4		Early-stage	tumor	0.309177	6.46794e-05	0.044236	6.46794e-05	0.0129285	0.00302965	6.46794e-05	0.0217458	0.0016513	0.168201	0.0665647	0.340719	0.031553
MGP	1.94666e-59	3.03374	4.76543e-55	cluster1		CXCL12	7.39459e-18	0.905641	1.8102e-13	cluster4		Early-stage	tumor	0.571465	0.0277309	6.79162e-05	6.79162e-05	0.00859275	0.00707275	0.000634241	0.0401366	6.79162e-05	0.164302	0.0392461	0.123001	0.0176152
NLRP2	2.17525e-59	0.660396	5.32501e-55	cluster1		CXCR4	7.45125e-18	0.918742	1.82407e-13	cluster4		Early-stage	tumor	0.899302	3.52938e-05	3.52938e-05	3.52938e-05	3.52938e-05	0.000123196	3.52938e-05	0.0293212	3.52938e-05	0.0638817	0.000243092	3.52938e-05	0.0068814
FGFBP2	8.22844e-59	1.25322	2.01432e-54	cluster1		ACTG2	9.26227e-18	1.16851	2.2674e-13	cluster4		Early-stage	tumor	0.94595	0.00977492	3.59765e-05	3.59765e-05	0.00201568	3.59765e-05	3.59765e-05	0.0161905	3.59765e-05	0.00816101	3.59765e-05	0.0139652	0.0037272
GPR153	1.11506e-58	1.86111	2.72966e-54	cluster1		HLA-DRA	1.22866e-17	0.854317	3.00776e-13	cluster4		Early-stage	tumor	0.793607	0.0389808	4.83527e-05	4.83527e-05	0.00216278	0.000376909	4.83527e-05	0.0361544	4.83527e-05	0.107405	0.00891463	0.00871677	0.00348832
BRMS1	1.47936e-58	1.82605	3.62147e-54	cluster1		SOD3	1.35198e-17	0.924794	3.30965e-13	cluster4		Early-stage	tumor	0.849849	0.0174319	3.7418e-05	3.42422e-05	3.42422e-05	0.000278659	3.42422e-05	0.0483946	3.42422e-05	0.0492032	3.42422e-05	0.0294905	0.00514371
SEMA6A	2.74982e-58	2.03116	6.73157e-54	cluster1		TMEM176A	1.90402e-17	0.702548	4.66104e-13	cluster4		Early-stage	tumor	0.308675	0.00435568	0.00303019	6.31658e-05	6.31658e-05	0.00093285	6.31658e-05	0.00510515	6.31658e-05	0.190856	0.34126	0.112956	0.0325769
TPCN2	3.52944e-58	2.3662	8.64008e-54	cluster1		C1R	2.03099e-17	0.901986	4.97187e-13	cluster4		Early-stage	tumor	0.915593	0.00591195	4.6895e-05	0.00285996	4.6895e-05	0.000233855	4.6895e-05	0.0242503	4.6895e-05	0.0355589	4.6895e-05	0.00873629	0.00662099
HOXA7	4.80816e-58	0.648429	1.17704e-53	cluster1		EPAS1	3.67733e-17	0.864575	9.0021e-13	cluster4		Early-stage	tumor	0.817458	0.00939976	0.00945861	4.78656e-05	4.78656e-05	0.000393711	4.78656e-05	0.014423	4.78656e-05	0.0883677	0.00441751	0.0311327	0.0247575
FSCN1	5.52382e-58	1.87898	1.35223e-53	cluster1		ACKR1	4.11661e-17	1.24363	1.00775e-12	cluster4		Early-stage	non-tumor	0.223587	0.0434193	0.0301855	8.21642e-06	8.21642e-06	0.00203626	0.00744282	0.0548233	8.21642e-06	0.0346961	0.00514773	0.0180589	0.580578
GCNT2	6.03282e-58	1.16877	1.47683e-53	cluster1		HSPG2	5.43413e-17	0.836501	1.33028e-12	cluster4		Early-stage	non-tumor	0.265938	1.85111e-05	1.85111e-05	1.85111e-05	0.00708749	0.000816997	0.00162146	0.00433382	1.85111e-05	0.0172155	0.00127901	0.0123963	0.689237
LRP3	9.18699e-58	0.702817	2.24898e-53	cluster1		CRIP1	6.23826e-17	0.960592	1.52712e-12	cluster4		Early-stage	non-tumor	0.445273	0.00685123	4.8705e-05	4.8705e-05	0.0152412	0.000803464	4.8705e-05	0.0160681	4.8705e-05	0.0342764	0.000720812	0.0125124	0.468059
CCT7	2.03987e-57	2.15042	4.99361e-53	cluster1		CRYAB	6.71395e-17	0.951033	1.64357e-12	cluster4		Early-stage	tumor	0.912982	0.0183945	3.35751e-05	3.35751e-05	3.35751e-05	3.97553e-05	3.35751e-05	0.0234599	3.35751e-05	0.0148272	0.0107486	0.0112778	0.00810181
TRIM2	3.69586e-57	1.93053	9.04747e-53	cluster1		CCL14	6.78418e-17	0.988859	1.66077e-12	cluster4		Early-stage	tumor	0.75863	7.40516e-05	7.40516e-05	7.40516e-05	7.40516e-05	0.000335741	7.40516e-05	0.00293534	0.0024365	0.0288919	0.00263148	0.0120566	0.191712
TTTY14	4.58665e-57	0.772931	1.12281e-52	cluster1		TGFBI	1.22385e-16	0.980591	2.99598e-12	cluster4		Early-stage	tumor	0.707692	7.09581e-05	7.09581e-05	7.09581e-05	7.09581e-05	0.0124732	0.0115473	0.0128283	0.00104701	0.180161	0.0212883	0.0124504	0.040229
GTSF1	4.83182e-57	0.657042	1.18283e-52	cluster1		CCN1	1.23412e-16	1.07545	3.02113e-12	cluster4		Early-stage	non-tumor	0.532504	4.92764e-05	0.019156	4.92764e-05	4.92764e-05	0.000531193	0.0044325	0.0154775	4.92764e-05	0.0607728	4.92764e-05	0.0219285	0.344951
SOX4	7.30153e-57	1.90115	1.78742e-52	cluster1		IGFBP7	1.62369e-16	0.891681	3.9748e-12	cluster4		Early-stage	tumor	0.599482	7.04913e-05	0.00314111	7.04913e-05	0.00372697	0.00261986	0.00731382	0.0156947	0.00231492	0.0646347	0.0161121	0.0193296	0.265489
RPL28	2.77594e-56	1.93469	6.79549e-52	cluster1		KLF2	2.03732e-16	0.916112	4.98736e-12	cluster4		Early-stage	tumor	0.933467	3.43133e-05	3.43133e-05	3.43133e-05	3.43133e-05	0.000111153	3.43133e-05	0.0210954	0.000333615	0.020022	0.0141863	0.00632963	0.00428314
CHIC2	3.19562e-56	0.820775	7.82287e-52	cluster1		TMSB4X	2.15801e-16	0.747961	5.28281e-12	cluster4		Early-stage	tumor	0.455287	0.11215	0.000253609	0.000253609	0.00287049	0.0304074	0.00978817	0.0188063	0.0116077	0.118993	0.000253609	0.05639	0.182939
RPLP1	8.00187e-56	1.29573	1.95886e-51	cluster1		ECSCR	2.24252e-16	0.745322	5.48969e-12	cluster4		Early-stage	non-tumor	0.296169	0.0104097	7.03772e-05	7.03772e-05	7.03772e-05	0.00302623	7.03772e-05	0.0280544	0.00410602	0.34519	0.0889863	0.185689	0.0380883
RPS3A	9.7965e-56	1.76957	2.39818e-51	cluster1		CFH	2.29863e-16	0.887587	5.62705e-12	cluster4		Early-stage	tumor	0.773965	0.00863178	6.82986e-05	6.82986e-05	6.82986e-05	0.00117693	0.00280809	0.0131732	0.00190871	0.052701	0.0288355	0.0483182	0.0682765
COX6B1	1.02236e-55	1.77503	2.50274e-51	cluster1		ICAM2	2.92111e-16	0.600393	7.15088e-12	cluster4		Early-stage	non-tumor	0.446525	7.7822e-05	7.40724e-05	0.0112347	0.0528673	0.00252115	7.40724e-05	0.0242977	7.40724e-05	0.0568587	7.40724e-05	0.0293361	0.375985
SELENOH	1.61707e-55	2.04509	3.95858e-51	cluster1		TPM2	4.41394e-16	1.1372	1.08053e-11	cluster4		Early-stage	tumor	0.612267	0.000106356	0.000106356	0.0081995	0.00881473	0.0225038	0.000106356	0.000148497	0.00371723	0.127403	0.0423557	0.074696	0.0995755
ATP5F1A	1.76834e-55	1.80419	4.32889e-51	cluster1		CEBPD	6.63359e-16	0.793851	1.6239e-11	cluster4		Early-stage	non-tumor	0.0945082	0.0288245	0.00766173	4.8046e-05	4.8046e-05	0.0172577	4.8046e-05	0.0299465	0.0135648	0.140386	0.257441	0.388428	0.021837
SYNPR	2.46822e-55	1.93517	6.04219e-51	cluster1		RASGRP2	8.71667e-16	0.490986	2.13384e-11	cluster4		Early-stage	tumor	0.783978	0.0156704	5.00634e-05	5.00634e-05	5.00634e-05	0.000494707	0.00243476	0.0201372	5.00634e-05	0.0547353	5.00634e-05	0.0162916	0.106008
AC004556.3	3.17225e-55	0.633555	7.76568e-51	cluster1		SERPING1	9.90843e-16	0.969466	2.42558e-11	cluster4		Early-stage	tumor	0.87662	0.0140952	4.76368e-05	0.0024752	4.76368e-05	0.000148994	0.00110135	0.0266736	0.00038258	0.0476666	0.00150805	0.0246427	0.00459025
GPAT4	3.35427e-55	1.72714	8.21126e-51	cluster1		SULF1	1.09869e-15	0.742332	2.68959e-11	cluster4		Early-stage	tumor	0.87894	0.0121271	5.25112e-05	0.000528432	5.25112e-05	0.000184302	5.25112e-05	0.0485485	5.25112e-05	0.0308687	5.25112e-05	0.0134169	0.0151232
POLB	9.50384e-55	1.40952	2.32654e-50	cluster1		LGI4	1.90978e-15	0.692147	4.67513e-11	cluster4		Early-stage	tumor	0.497505	0.0110756	0.000100931	0.000100931	0.000100931	0.00168978	0.010615	0.0185546	0.00256795	0.25973	0.0783726	0.0693996	0.0501873
TFAP2A	1.35704e-54	1.69773	3.32202e-50	cluster1		HLA-E	2.6656e-15	0.732067	6.52538e-11	cluster4		Early-stage	tumor	0.897411	2.31193e-05	0.00396636	2.31193e-05	2.31193e-05	3.12224e-05	2.31193e-05	0.0256531	2.31193e-05	0.0330572	0.00290839	0.0107551	0.0261025
RPS12	1.59685e-54	1.49083	3.90908e-50	cluster1		SRGN	3.88804e-15	0.749132	9.51791e-11	cluster4		Early-stage	tumor	0.87524	4.83612e-05	4.83612e-05	0.00637175	4.83612e-05	0.0012521	4.83612e-05	0.0214753	4.83612e-05	0.0344954	0.00709635	0.0469808	0.00684606
LY6K	1.65738e-54	0.753939	4.05726e-50	cluster1		FGF7	5.91458e-15	0.539793	1.44789e-10	cluster4		Early-stage	tumor	0.907614	0.00341394	4.91689e-05	4.91689e-05	4.91689e-05	0.000500704	4.91689e-05	0.026987	4.91689e-05	0.0216477	0.0138606	0.0147236	0.0110063
TMEM147	2.41407e-54	1.95706	5.90965e-50	cluster1		TGFBR2	7.38093e-15	0.768239	1.80685e-10	cluster4		Early-stage	tumor	0.923634	0.00160437	3.47955e-05	3.47955e-05	3.47955e-05	3.47955e-05	3.47955e-05	0.0250355	0.000204869	0.0291642	3.47955e-05	0.015771	0.00437673
AKR1B15	2.5105e-54	0.579203	6.1457e-50	cluster1		IFITM3	8.88905e-15	0.779807	2.17604e-10	cluster4		Early-stage	tumor	0.909237	3.44565e-05	3.44565e-05	0.00127563	0.00526931	0.000133081	3.44565e-05	0.00708549	3.44565e-05	0.0319748	0.0100081	0.0292206	0.00565764
SRM	3.79444e-54	1.91093	9.28879e-50	cluster1		C1QTNF1	1.1873e-14	0.762351	2.90652e-10	cluster4		Early-stage	tumor	0.891832	0.00564384	0.0122186	5.01494e-05	5.01494e-05	0.000220838	5.01494e-05	0.0432753	0.000783026	0.0147448	0.00700552	0.016318	0.00780739
PDE10A	7.87638e-54	1.36127	1.92814e-49	cluster1		MYH11	2.21701e-14	0.836994	5.42725e-10	cluster4		Early-stage	tumor	0.881799	5.26058e-05	0.0181072	0.00304498	5.26058e-05	9.30553e-05	5.26058e-05	0.0370871	5.26058e-05	0.0357965	5.26058e-05	0.00538485	0.0184239
DCT	8.73873e-54	2.21792	2.13924e-49	cluster1		PIM2	2.60385e-14	0.463618	6.37421e-10	cluster4		Early-stage	non-tumor	0.393222	5.17499e-05	0.0146699	5.17499e-05	5.17499e-05	0.000841332	5.17499e-05	0.0317905	0.00120796	0.0894427	0.00783581	0.030591	0.430192
SLC4A2	1.15573e-53	1.44746	2.82923e-49	cluster1		TMEM176B	2.69507e-14	0.785149	6.59752e-10	cluster4		Early-stage	tumor	0.497825	0.000100609	0.0119119	0.00530861	0.00415282	0.00431488	0.000100609	0.0310051	0.00187017	0.247232	0.0911117	0.0761486	0.0289174
REPIN1	2.00163e-53	1.49497	4.89998e-49	cluster1		RPS4Y1	3.53468e-14	0.764784	8.65289e-10	cluster4		Early-stage	tumor	0.96761	3.59296e-05	3.59296e-05	3.59296e-05	3.59296e-05	3.59296e-05	3.59296e-05	0.00588624	3.59296e-05	0.0140722	3.59296e-05	0.00734481	0.00479914
SNHG7	4.93979e-53	1.7933	1.20926e-48	cluster1		SELENOM	3.54567e-14	0.85561	8.67981e-10	cluster4		Early-stage	tumor	0.967237	0.00257337	5.4355e-05	5.4355e-05	5.4355e-05	5.4355e-05	5.4355e-05	0.0140942	5.4355e-05	0.0118772	5.4355e-05	5.4355e-05	0.00378365
GOLGA7	7.12164e-53	1.56589	1.74338e-48	cluster1		TINAGL1	3.81157e-14	0.739472	9.33073e-10	cluster4		Early-stage	tumor	0.781517	0.0188002	0.0121046	4.84201e-05	4.84201e-05	9.85231e-05	4.84201e-05	0.112131	4.84201e-05	0.0446921	4.84201e-05	0.0130579	0.0173565
DDX3Y	1.08271e-52	1.36449	2.65047e-48	cluster1		C1QA	4.0936e-14	0.662787	1.00211e-09	cluster4		Early-stage	tumor	0.746653	5.0955e-05	0.00450164	5.0955e-05	5.0955e-05	0.00128581	5.0955e-05	0.011458	5.0955e-05	0.0861941	0.0537831	0.0398623	0.0560076
RAB1B	1.10468e-52	1.66628	2.70425e-48	cluster1		MCAM	4.13888e-14	0.759997	1.0132e-09	cluster4		Early-stage	tumor	0.9276	0.00461132	2.43192e-05	0.002463	0.00447884	2.43192e-05	0.00166979	0.0287775	2.43192e-05	0.00348083	0.0199363	0.00187179	0.005038
CPT1A	1.1196e-52	0.977974	2.74077e-48	cluster1		VWF	4.39183e-14	0.985621	1.07512e-09	cluster4		Early-stage	tumor	0.678073	0.004753	0.00098507	6.79601e-05	6.79601e-05	0.00543126	0.00243837	0.0200705	6.79601e-05	0.190452	0.0070571	0.04266	0.0478758
COL24A1	1.13115e-52	0.73414	2.76906e-48	cluster1		SEMA3B	5.08622e-14	0.648015	1.24511e-09	cluster4		Early-stage	tumor	0.935172	5.04884e-05	5.04884e-05	0.00243154	5.04884e-05	0.000258431	5.04884e-05	0.00925233	5.04884e-05	0.0123669	0.00570448	0.0223089	0.0122528
RPLP0	1.84385e-52	0.988578	4.51375e-48	cluster1		TNS1	6.90408e-14	0.666576	1.69012e-09	cluster4		Early-stage	non-tumor	0.155832	1.9353e-05	1.9353e-05	1.9353e-05	1.9353e-05	0.000963847	1.9353e-05	0.0101441	1.9353e-05	0.0149795	1.9353e-05	0.00168208	0.816263
GRK3	2.34226e-52	1.59019	5.73386e-48	cluster1		CRIM1	8.64e-14	0.649901	2.11507e-09	cluster4		Early-stage	tumor	0.860171	5.27868e-05	5.27868e-05	5.27868e-05	5.27868e-05	0.000368057	5.27868e-05	0.0408952	5.27868e-05	0.0397128	0.0187981	0.0207917	0.0189469
TSPYL5	2.91155e-52	0.865934	7.12747e-48	cluster1		CNN1	1.07205e-13	0.646746	2.62438e-09	cluster4		Early-stage	tumor	0.765839	0.000929771	3.3522e-05	3.3522e-05	0.0182815	0.000141521	0.00132724	0.0141446	0.000792587	0.0994951	0.0375276	0.0407095	0.0207446
ERBB3	3.63e-52	1.60303	8.88625e-48	cluster1		LIMS2	1.26397e-13	0.685685	3.09421e-09	cluster4		Early-stage	tumor	0.82141	3.25282e-05	0.00997585	3.25282e-05	3.25282e-05	3.25282e-05	3.25282e-05	0.041861	3.25282e-05	0.118334	0.00280094	3.25282e-05	0.00539033
RPS4Y1	4.56546e-52	1.96749	1.11762e-47	cluster1		CD14	1.26562e-13	0.738735	3.09825e-09	cluster4		Early-stage	tumor	0.658087	0.0079539	0.00497644	6.93807e-05	6.93807e-05	0.00211054	6.93807e-05	0.0306526	0.00110218	0.144477	0.0417644	0.0875842	0.0210834
AL355596.1	5.93354e-52	0.638664	1.45253e-47	cluster1		ADAMTS4	1.33225e-13	0.445998	3.26136e-09	cluster4		Early-stage	tumor	0.874347	0.00725977	5.31049e-05	5.31049e-05	5.31049e-05	0.000146323	5.31049e-05	0.0406684	5.31049e-05	0.0625958	5.31049e-05	0.00442169	0.0102422
RPL22	6.19979e-52	1.51837	1.51771e-47	cluster1		ADCY4	1.51334e-13	0.52937	3.70465e-09	cluster4		Early-stage	tumor	0.937685	3.36697e-05	3.36697e-05	0.0024129	3.36697e-05	3.36697e-05	3.36697e-05	0.0299497	3.36697e-05	0.0168204	3.36697e-05	0.00715852	0.00573787
RPS7	6.65909e-52	1.39929	1.63014e-47	cluster1		SSR4	1.76463e-13	0.750266	4.3198e-09	cluster4		Early-stage	tumor	0.664441	4.79734e-05	4.79734e-05	4.79734e-05	4.79734e-05	0.00243019	0.00732243	0.00809745	4.79734e-05	0.0106492	0.0189548	0.023763	0.264102
DIPK1B	1.27799e-51	1.47023	3.12851e-47	cluster1		STAB1	2.35437e-13	0.804345	5.7635e-09	cluster4		Early-stage	non-tumor	0.161863	0.000248097	0.000248097	0.00601823	0.0635472	0.0809029	0.000248097	0.0458744	0.000248097	0.251174	0.156772	0.196418	0.0364374
ALX3	1.48497e-51	0.667003	3.6352e-47	cluster1		LBH	2.60333e-13	0.640458	6.37296e-09	cluster4		Early-stage	tumor	0.860192	0.0252895	2.30515e-05	2.30515e-05	0.0050393	2.30515e-05	2.30515e-05	0.037329	2.30515e-05	0.0281868	0.0342459	2.30515e-05	0.00957907
ITGA9	1.93197e-51	0.753454	4.72946e-47	cluster1		PLVAP	3.63154e-13	0.903728	8.89e-09	cluster4		Early-stage	tumor	0.87383	5.03398e-05	5.03398e-05	5.03398e-05	5.03398e-05	0.000326033	5.03398e-05	0.0372104	5.03398e-05	0.0194216	0.00631822	0.0395895	0.0230019
AGPAT2	2.59268e-51	1.54417	6.34688e-47	cluster1		CCN2	7.16153e-13	1.37017	1.75314e-08	cluster4		Early-stage	tumor	0.296629	9.49381e-05	0.0052106	9.49381e-05	0.0243238	0.00294107	0.00311956	0.0174163	0.00394293	0.229911	0.177101	0.227165	0.0120504
DCLK1	3.60828e-51	0.816778	8.83308e-47	cluster1		LGALS3BP	8.14544e-13	0.622252	1.994e-08	cluster4		Early-stage	tumor	0.919955	3.5078e-05	0.000364333	0.000752626	3.5078e-05	3.5078e-05	3.5078e-05	0.0174302	3.5078e-05	0.0103554	0.0144257	0.033601	0.00294069
SSRP1	8.24161e-51	1.46632	2.01755e-46	cluster1		RPS3	8.3419e-13	0.753327	2.0421e-08	cluster4		Early-stage	tumor	0.307794	9.18136e-05	0.00688654	9.18136e-05	0.0251244	0.0061191	9.18136e-05	0.0347386	0.0163649	0.249553	0.0855016	0.221659	0.0459842
NHLRC1	8.73129e-51	0.915238	2.13742e-46	cluster1		DDIT4	8.34605e-13	0.731605	2.04311e-08	cluster4		Early-stage	tumor	0.794279	0.00896336	5.10395e-05	5.10395e-05	5.10395e-05	0.000337556	5.10395e-05	0.0289707	5.10395e-05	0.0439383	0.0283465	0.0242314	0.0706778
CASC15	9.39695e-51	1.22273	2.30037e-46	cluster1		FSTL3	8.49784e-13	0.701735	2.08027e-08	cluster4		Early-stage	tumor	0.861592	0.0082861	0.00205825	4.74332e-05	4.74332e-05	0.000278923	4.74332e-05	0.0502539	4.74332e-05	0.015322	0.0183475	0.0341236	0.00954794
FSTL5	9.81073e-51	0.954025	2.40167e-46	cluster1		SOCS3	8.54477e-13	0.676608	2.09176e-08	cluster4		Early-stage	tumor	0.565952	0.00571645	0.000102895	0.000102895	0.000102895	0.00978782	0.000102895	0.0336672	0.000102895	0.154248	0.0891478	0.0504504	0.0905153
MCM3AP	1.2254e-50	1.47754	2.99977e-46	cluster1		MEOX1	8.95389e-13	0.401363	2.19191e-08	cluster4		Early-stage	tumor	0.90345	4.89529e-05	4.89529e-05	4.89529e-05	4.89529e-05	0.000386263	4.89529e-05	0.0289199	0.00142668	0.0487448	4.89529e-05	0.00571793	0.011061
DANCR	3.74511e-50	1.4985	9.16802e-46	cluster1		TCN2	1.10299e-12	0.475338	2.70013e-08	cluster4		Early-stage	tumor	0.563799	0.00735995	0.00770201	0.00627324	9.99984e-05	0.000787558	0.000634997	0.0471493	0.00114297	0.0722748	0.0779304	0.207393	0.00745291
SLC19A1	3.83143e-50	1.00893	9.37933e-46	cluster1		S1PR1	1.43781e-12	0.415037	3.51976e-08	cluster4		Early-stage	tumor	0.395446	6.74668e-05	0.00814668	6.74668e-05	6.74668e-05	0.00295985	6.74668e-05	0.0367222	6.74668e-05	0.31932	0.0710541	0.10927	0.0567436
TRPM1	4.20641e-50	1.54895	1.02973e-45	cluster1		JAK3	1.78549e-12	0.594288	4.37087e-08	cluster4		Early-stage	non-tumor	0.0888136	0.00537715	4.78592e-05	4.78592e-05	4.78592e-05	0.00564992	0.00163486	0.0426564	0.0118013	0.334393	0.13702	0.361322	0.0111892
AC048341.2	4.21687e-50	0.728698	1.03229e-45	cluster1		DES	1.83792e-12	0.572462	4.49924e-08	cluster4		Early-stage	non-tumor	0.408671	0.0114869	0.00407026	0.000224678	0.000224678	0.00505787	0.0311066	0.0287175	0.00227068	0.0289397	0.00890469	0.0236218	0.446704
U2AF1L4	4.22109e-50	0.930907	1.03332e-45	cluster1		GIMAP7	2.35813e-12	0.434403	5.7727e-08	cluster4		Early-stage	tumor	0.937055	3.58579e-05	3.58579e-05	0.000733368	3.58579e-05	6.7491e-05	3.58579e-05	0.025845	3.58579e-05	0.0298583	3.58579e-05	0.00193245	0.00429339
PDHB	7.25723e-50	1.56463	1.77657e-45	cluster1		MYO15B	3.45055e-12	0.580393	8.44695e-08	cluster4		Early-stage	tumor	0.149284	9.75028e-05	0.00772902	9.75028e-05	9.75028e-05	0.0349579	9.75028e-05	0.0363362	0.0149548	0.251871	0.250075	0.226655	0.0277468
CTNND1	8.54197e-50	1.33258	2.09108e-45	cluster1		CD34	3.89878e-12	0.660224	9.54422e-08	cluster4		Early-stage	non-tumor	0.522579	0.019339	4.97665e-05	4.97665e-05	4.97665e-05	0.00129895	0.00623533	0.0289915	4.97665e-05	0.0315025	0.0278518	0.0117113	0.350292
PHGDH	1.22118e-49	1.4801	2.98944e-45	cluster1		NR2F2	4.0911e-12	0.734655	1.0015e-07	cluster4		Early-stage	tumor	0.801147	0.0406795	0.0144542	0.00224922	5.09388e-05	0.000492192	0.00444449	0.0462507	5.09388e-05	0.0858342	5.09388e-05	5.09388e-05	0.00424449
DNMT3A	3.16825e-49	1.26195	7.75587e-45	cluster1		RASSF4	4.2534e-12	0.622012	1.04123e-07	cluster4		Early-stage	tumor	0.972734	5.5119e-05	5.5119e-05	0.00429856	5.5119e-05	5.5119e-05	5.5119e-05	0.00818556	5.5119e-05	0.00458716	0.000986653	0.00540904	0.00346838
SPATA18	3.40425e-49	0.636409	8.3336e-45	cluster1		SLIT3	4.37182e-12	0.730195	1.07022e-07	cluster4		Early-stage	non-tumor	0.39289	3.94766e-05	3.94766e-05	3.94766e-05	3.94766e-05	0.000727498	3.94766e-05	0.0118329	0.00456597	0.0196449	3.94766e-05	0.00494832	0.565154
PRADC1	3.56713e-49	1.34814	8.73233e-45	cluster1		MXRA7	4.52819e-12	0.627252	1.1085e-07	cluster4		Early-stage	tumor	0.921864	0.00991587	5.0297e-05	0.0200501	5.0297e-05	0.000280069	5.0297e-05	0.0312803	5.0297e-05	0.00157263	5.0297e-05	0.00741044	0.00737551
VARS	3.64725e-49	1.4117	8.92847e-45	cluster1		GIMAP6	5.04363e-12	0.458854	1.23468e-07	cluster4		Early-stage	tumor	0.88943	0.0119217	3.40306e-05	3.40306e-05	3.40306e-05	3.40306e-05	0.00105288	0.0274784	3.40306e-05	0.0440343	0.00668959	0.00779183	0.0114312
TMX2	3.92349e-49	1.37032	9.60471e-45	cluster1		PDGFRB	5.23685e-12	0.68189	1.28198e-07	cluster4		Early-stage	tumor	0.372464	0.0249207	8.00162e-05	8.00162e-05	0.0196957	0.00540874	8.00162e-05	0.0152584	0.025445	0.0520257	8.00162e-05	0.0464107	0.438051
ANKRD39	4.48428e-49	1.24136	1.09775e-44	cluster1		PLPP3	5.90079e-12	0.575502	1.44451e-07	cluster4		Early-stage	non-tumor	0.204147	6.52546e-06	6.52546e-06	6.52546e-06	6.52546e-06	0.000481904	6.52546e-06	0.00481787	0.000628872	0.00569845	0.00391613	0.00699245	0.773285
TMSB10	5.60197e-49	0.886725	1.37136e-44	cluster1		TNC	6.37004e-12	0.74999	1.55939e-07	cluster4		Early-stage	tumor	0.603415	0.0510571	7.37822e-05	7.37822e-05	7.37822e-05	0.00358594	7.37822e-05	0.0512365	7.37822e-05	0.0615266	0.0203577	0.042115	0.166337
SEMA4C	1.42721e-48	1.42372	3.4938e-44	cluster1		FABP4	6.89558e-12	0.609625	1.68804e-07	cluster4		Early-stage	tumor	0.8782	4.67242e-05	0.00760626	0.00398883	4.67242e-05	0.000154891	4.67242e-05	0.0707118	4.67242e-05	0.00921623	0.0097111	0.0124097	0.00781446
RBM42	2.053e-48	1.3911	5.02573e-44	cluster1		COL4A2	7.31143e-12	0.677761	1.78984e-07	cluster4		Early-stage	non-tumor	0.104385	0.0174595	0.00683853	4.62019e-05	4.62019e-05	0.00175203	4.62019e-05	0.0470927	0.00559411	0.382778	0.183854	0.225444	0.0246637
ARL9	3.78901e-48	0.627864	9.27551e-44	cluster1		SLC9A3R2	7.41097e-12	0.638179	1.81421e-07	cluster4		Early-stage	non-tumor	0.120502	0.286498	0.188983	0.00420619	0.047821	0.0145358	0.0192934	0.0990758	0.00161695	0.106393	0.0197181	0.0822899	0.00906755
ETS1	4.8896e-48	1.37783	1.19697e-43	cluster1		CARMN	7.68563e-12	0.622115	1.88144e-07	cluster4		Early-stage	tumor	0.660082	0.000105135	0.000105135	0.00537067	0.000105135	0.00247973	0.000105135	0.0376548	0.00713313	0.0567586	0.0143524	0.0368708	0.178877
MMP17	8.93372e-48	1.47278	2.18697e-43	cluster1		TNFRSF1B	7.76341e-12	0.593617	1.90048e-07	cluster4		Early-stage	tumor	0.906895	5.32681e-05	5.32681e-05	5.32681e-05	5.32681e-05	0.000332485	5.32681e-05	0.0433956	5.32681e-05	0.0305512	5.60292e-05	0.00987802	0.00857191
POLR2I	1.22979e-47	1.44099	3.01052e-43	cluster1		MYH9	8.55658e-12	0.549473	2.09465e-07	cluster4		Early-stage	tumor	0.939419	0.00272511	5.89868e-05	0.000444591	5.89868e-05	5.89868e-05	5.89868e-05	0.0316121	0.000633326	0.00633232	5.89868e-05	0.0108998	0.00763864
RPS28	1.23418e-47	0.875217	3.02128e-43	cluster1		STOM	8.70203e-12	0.571554	2.13026e-07	cluster4		Early-stage	tumor	0.870427	0.000568975	0.0087852	0.00261083	6.72622e-05	0.00042169	6.72622e-05	0.0394794	0.00136585	0.0232085	0.00384321	0.0087185	0.0404361
TRIM28	1.53023e-47	1.30548	3.74601e-43	cluster1		CLSTN3	8.95995e-12	0.418143	2.1934e-07	cluster4		Early-stage	tumor	0.968055	3.5016e-05	3.5016e-05	3.5016e-05	3.5016e-05	3.5016e-05	3.5016e-05	0.00633597	3.5016e-05	0.0136043	3.5016e-05	0.00650837	0.0052161
CTIF	1.69033e-47	0.87109	4.13794e-43	cluster1		CAVIN1	1.06369e-11	0.637134	2.60391e-07	cluster4		Early-stage	non-tumor	0.0975427	6.68687e-05	0.0372452	0.00349983	6.68687e-05	0.00470172	0.000887361	0.0332541	0.00512184	0.209693	0.161315	0.436725	0.00988043
RAB11FIP5	1.92735e-47	1.02312	4.71814e-43	cluster1		ADAMTS1	1.24714e-11	0.617143	3.05299e-07	cluster4		Early-stage	tumor	0.91644	0.0115048	0.00952849	0.00181758	3.44848e-05	6.27341e-05	3.44848e-05	0.0175081	3.44848e-05	0.0282026	3.44848e-05	0.00690914	0.00788881
LRRN4CL	2.22433e-47	0.863796	5.44516e-43	cluster1		LYL1	1.42003e-11	0.395929	3.47624e-07	cluster4		Early-stage	non-tumor	0.145081	9.81414e-05	0.0141284	0.0032439	9.81414e-05	0.00125518	0.0051007	0.00954763	0.00206593	0.0187297	9.81414e-05	0.0038973	0.796655
FTCD	1.35123e-46	0.618646	3.30782e-42	cluster1		FBLN2	1.5555e-11	0.674536	3.80787e-07	cluster4		Early-stage	non-tumor	0.176672	0.00159007	2.68199e-05	2.68199e-05	0.00577797	0.000606336	2.68199e-05	0.000730063	0.00193756	0.00920692	2.68199e-05	0.00416504	0.799207
KRBA1	2.22042e-46	1.07181	5.4356e-42	cluster1		GNG11	1.57484e-11	0.697214	3.8552e-07	cluster4		Early-stage	tumor	0.889937	0.00719299	3.74466e-05	0.00302756	0.00407306	5.7966e-05	3.32325e-05	0.00855478	0.000228762	0.067832	0.0152728	0.00139919	0.00235359
CAPNS1	2.84055e-46	1.2679	6.95366e-42	cluster1		LRRC32	1.61518e-11	0.658661	3.95395e-07	cluster4		Early-stage	tumor	0.817695	4.96667e-05	4.96667e-05	4.96667e-05	4.96667e-05	0.000572276	0.00667693	0.00418874	4.96667e-05	0.0978893	0.0143624	0.0348487	0.0235181
RAD9A	4.48887e-46	1.37339	1.09887e-41	cluster1		APLNR	1.68049e-11	0.768763	4.11383e-07	cluster4		Early-stage	tumor	0.847391	0.0177691	4.85474e-05	0.00112191	4.85474e-05	0.000231684	4.85474e-05	0.0385598	0.00246456	0.0446213	0.0150915	0.0264937	0.00610952
KRBOX1	6.49395e-46	0.637632	1.58972e-41	cluster1		IL1R1	1.80239e-11	0.498939	4.41224e-07	cluster4		Early-stage	tumor	0.888345	3.434e-05	0.0106977	3.434e-05	3.434e-05	3.434e-05	0.00474968	0.0141498	3.434e-05	0.0262242	0.00931371	0.0240717	0.0222769
MRPL21	7.04459e-46	1.37671	1.72452e-41	cluster1		LAPTM5	1.8937e-11	0.749691	4.63577e-07	cluster4		Early-stage	non-tumor	0.115272	0.00157286	0.0088956	0.000103712	0.0089289	0.0251577	0.000103712	0.0241541	0.0108699	0.273655	0.188725	0.316487	0.0260744
ZNF282	8.91697e-46	1.08049	2.18288e-41	cluster1		PRSS23	2e-11	0.799557	4.896e-07	cluster4		Early-stage	tumor	0.0125606	0.0695612	0.107768	0.0157921	0.0629544	0.0380614	0.014742	0.036754	0.0134376	0.25213	0.147931	0.197869	0.0304386
POLR2L	1.17556e-45	1.06141	2.87776e-41	cluster1		TFPI	2.11331e-11	0.454902	5.17338e-07	cluster4		Early-stage	tumor	0.929237	3.81137e-05	0.0047975	3.81137e-05	3.81137e-05	5.67314e-05	3.81137e-05	0.0305461	3.81137e-05	0.0184242	0.00928518	3.81137e-05	0.00742445
ANKRD54	3.91198e-45	1.2493	9.57652e-41	cluster1		FHL1	2.12953e-11	0.543303	5.21309e-07	cluster4		Early-stage	tumor	0.922524	0.00290724	5.11039e-05	5.11039e-05	5.11039e-05	0.000267795	0.00252094	0.0158244	5.11039e-05	0.0113795	0.0222626	0.0112626	0.0108461
RBM4	4.37705e-45	1.16211	1.0715e-40	cluster1		ADGRL4	2.45007e-11	0.536868	5.99777e-07	cluster4		Early-stage	tumor	0.922218	5.29818e-05	5.29818e-05	0.00181323	5.29818e-05	0.00266002	5.29818e-05	0.0124209	5.29818e-05	0.0161754	0.0172032	0.013542	0.0137019
KMT2B	5.65529e-45	1.30765	1.38441e-40	cluster1		ITGA5	2.59212e-11	0.608545	6.3455e-07	cluster4		Early-stage	non-tumor	0.131107	0.000106399	0.059707	0.00435582	0.0353166	0.0308686	0.010295	0.0383606	0.0174804	0.475396	0.00433684	0.0875818	0.105087
LRP5	9.80476e-45	0.715271	2.40021e-40	cluster1		LTF	2.80246e-11	1.08322	6.86043e-07	cluster4		Early-stage	tumor	0.651679	4.54428e-05	0.030157	4.54428e-05	4.54428e-05	0.00278274	4.54428e-05	0.0536646	4.54428e-05	0.0362407	0.00754017	4.54428e-05	0.217663
TRAF3IP2	1.10224e-44	1.22563	2.69828e-40	cluster1		FCGR2A	3.25438e-11	0.590199	7.96672e-07	cluster4		Early-stage	tumor	0.940439	5.5388e-05	5.5388e-05	5.5388e-05	5.5388e-05	0.000410245	5.5388e-05	0.0166857	5.5388e-05	0.01175	0.00205082	0.0208368	0.00749457
PRKCZ	1.25685e-44	0.849175	3.07676e-40	cluster1		DDX3Y	3.61208e-11	0.39832	8.84237e-07	cluster4		Early-stage	tumor	0.593692	0.0129448	0.000163163	0.000163163	0.000163163	0.00523174	0.000163163	0.0291773	0.00482558	0.0814463	0.0514733	0.0771359	0.143421
TMA7	1.58707e-44	1.02809	3.88515e-40	cluster1		HLA-DPB1	5.72668e-11	0.549203	1.40189e-06	cluster4		Early-stage	tumor	0.752128	0.0218916	4.80787e-05	4.80787e-05	4.80787e-05	0.000701865	4.80787e-05	0.0270163	4.80787e-05	0.129509	0.0156669	4.80787e-05	0.0527977
ESPN	1.81439e-44	0.559225	4.44162e-40	cluster1		LMOD1	5.95615e-11	0.464281	1.45807e-06	cluster4		Early-stage	non-tumor	0.130341	2.56409e-05	0.0279928	2.56409e-05	0.0592648	0.000695234	2.56409e-05	0.00673467	2.56409e-05	2.56409e-05	2.56409e-05	0.00568584	0.769132
RNF175	1.92373e-44	0.523186	4.7093e-40	cluster1		CALD1	6.31276e-11	0.607837	1.54536e-06	cluster4		Early-stage	tumor	0.868554	3.42622e-05	0.0193828	3.42622e-05	3.42622e-05	3.45193e-05	3.42622e-05	0.0547586	3.42622e-05	0.0388813	3.42622e-05	0.00920318	0.0089796
SOX10	2.12426e-44	1.21344	5.2002e-40	cluster1		COL4A1	7.45353e-11	0.683388	1.82462e-06	cluster4		Early-stage	tumor	0.936885	3.59995e-05	3.59995e-05	3.59995e-05	3.59995e-05	3.59995e-05	0.00153892	0.0231513	3.59995e-05	0.0161567	3.59995e-05	0.0151248	0.00689149
NRXN2	2.26891e-44	0.592428	5.55429e-40	cluster1		DAB2	8.2164e-11	0.59309	2.01137e-06	cluster4		Early-stage	tumor	0.749376	3.2554e-05	3.2554e-05	3.2554e-05	3.2554e-05	3.2554e-05	3.2554e-05	0.0271074	3.2554e-05	0.183011	0.0161864	0.0154741	0.00861768
TRIB2	9.81941e-44	1.38254	2.40379e-39	cluster1		CDH5	9.21502e-11	0.571567	2.25584e-06	cluster4		Early-stage	tumor	0.953661	3.806e-05	3.806e-05	3.806e-05	3.806e-05	3.806e-05	3.806e-05	0.00969419	3.806e-05	0.00334531	3.806e-05	3.806e-05	0.0329566
NOM1	1.41353e-43	0.791413	3.46033e-39	cluster1		C1QC	9.69089e-11	0.557995	2.37233e-06	cluster4		Early-stage	tumor	0.541352	0.0493835	0.00879297	6.04413e-08	0.00659545	0.0135323	0.00538611	0.0239539	6.04392e-08	0.292491	6.04413e-08	0.0443604	0.0141523
ZFAS1	1.72615e-43	1.12749	4.22561e-39	cluster1		SEMA6B	1.06374e-10	0.472211	2.60403e-06	cluster4		Early-stage	tumor	0.895202	4.87158e-05	4.87158e-05	4.87158e-05	4.87158e-05	0.000307965	4.87158e-05	0.0339717	4.87158e-05	0.0244338	4.87158e-05	0.0273472	0.0183963
LINC02055	1.80241e-43	0.454176	4.4123e-39	cluster1		MEDAG	1.22052e-10	0.335919	2.98784e-06	cluster4		Early-stage	tumor	0.680976	4.72596e-05	4.72596e-05	0.0157046	4.72596e-05	0.00356407	4.72596e-05	0.0193603	4.72596e-05	0.0853048	0.00824813	0.0233801	0.163225
VCX3B	1.80241e-43	0.454176	4.4123e-39	cluster1		ENG	1.389e-10	0.745521	3.40027e-06	cluster4		Early-stage	tumor	0.886987	4.95964e-05	4.95964e-05	0.010348	4.95964e-05	0.000202389	0.000841348	0.0237459	4.95964e-05	0.0252301	0.0190276	0.0145281	0.0188912
AP005482.1	1.83545e-43	0.475085	4.49317e-39	cluster1		MMRN2	1.45071e-10	0.561586	3.55135e-06	cluster4		Early-stage	tumor	0.823186	0.00408611	5.41663e-05	5.41663e-05	0.00225892	8.40261e-05	5.41663e-05	0.0231103	5.41663e-05	0.0457994	0.0120333	0.0781247	0.0111006
RASIP1	1.94084e-43	0.72352	4.75117e-39	cluster1		NOTCH3	1.48823e-10	0.742429	3.64319e-06	cluster4		Early-stage	tumor	0.918765	3.28168e-05	3.28168e-05	0.000818352	3.28168e-05	3.28168e-05	0.00258597	0.0536485	3.28168e-05	0.0215387	3.28168e-05	3.28168e-05	0.00241344
POLR2B	2.27277e-43	1.2076	5.56374e-39	cluster1		GPR183	1.59732e-10	0.388382	3.91023e-06	cluster4		Early-stage	tumor	0.927651	5.08622e-05	5.08622e-05	5.08622e-05	0.00383454	0.00039783	5.08622e-05	0.0228478	5.08622e-05	0.00664825	0.0261211	0.00275916	0.00948632
TXNL1	2.71828e-43	1.27441	6.65436e-39	cluster1		RNASE1	1.65985e-10	0.44001	4.06333e-06	cluster4		Early-stage	tumor	0.919474	7.83431e-05	7.83431e-05	0.00050701	7.83431e-05	0.000463793	0.00719665	0.0179363	0.00173104	0.0274035	0.00174937	0.0107325	0.0125703
NUDT19	2.73486e-43	0.894246	6.69494e-39	cluster1		ATP2A3	1.91172e-10	0.650508	4.6799e-06	cluster4		Early-stage	tumor	0.901403	7.02289e-05	7.02289e-05	0.00110057	7.02289e-05	0.000553959	0.00164435	0.0131008	0.00147346	0.0445971	0.00196587	0.0183532	0.015597
HSBP1L1	2.85797e-43	1.07664	6.9963e-39	cluster1		TKTL1	2.65413e-10	0.573267	6.49732e-06	cluster4		Early-stage	tumor	0.899559	0.0154217	4.93601e-05	4.93601e-05	4.93601e-05	0.000185438	0.00450785	0.0341508	4.93601e-05	0.0238375	4.93601e-05	0.0120011	0.0100899
PHLDA1	2.89294e-43	1.27253	7.08191e-39	cluster1		THBS1	2.65584e-10	1.05814	6.5015e-06	cluster4		Early-stage	tumor	0.921318	0.00344966	0.0112476	4.82794e-05	4.82794e-05	0.000250365	0.00156334	0.0132707	4.82794e-05	0.0256132	0.0145645	0.00104424	0.00753374
RAPGEF3	2.96814e-43	0.69073	7.26601e-39	cluster1		IL32	2.86354e-10	0.828073	7.00993e-06	cluster4		Early-stage	tumor	0.912754	3.88073e-05	0.00377024	3.88073e-05	3.88073e-05	3.88073e-05	3.88073e-05	0.0312069	3.88073e-05	0.0208612	3.88073e-05	0.0169094	0.0142268
IER3IP1	3.86109e-43	1.21573	9.45194e-39	cluster1		STEAP4	3.14658e-10	0.600503	7.70283e-06	cluster4		Early-stage	tumor	0.81146	7.70953e-05	0.0053639	7.70953e-05	7.70953e-05	0.000245691	7.70953e-05	0.0290282	7.70953e-05	0.0427585	7.70953e-05	0.00552896	0.105152
EFHD1	6.2107e-43	0.922431	1.52038e-38	cluster1		NGFR	3.53734e-10	0.641546	8.65941e-06	cluster4		Early-stage	tumor	0.227088	0.0179125	0.000157309	0.000157309	0.000157309	0.0395871	0.000157309	0.026243	0.0073253	0.195782	0.133727	0.273003	0.0787028
SUCLG1	1.16666e-42	1.28536	2.85599e-38	cluster1		LAMA4	3.56152e-10	0.481652	8.7186e-06	cluster4		Early-stage	tumor	0.927693	5.56227e-05	0.00102492	5.56227e-05	5.56227e-05	0.00022124	0.000102848	0.0144875	5.56227e-05	0.0320723	5.56227e-05	0.00887364	0.0152462
SRC	1.19872e-42	0.982391	2.93446e-38	cluster1		C11orf96	3.56501e-10	0.973926	8.72715e-06	cluster4		Early-stage	tumor	0.8966	0.00534806	4.90591e-05	4.90591e-05	0.00727611	0.000110789	4.90591e-05	0.0281586	0.00123532	0.0554854	4.90591e-05	9.54656e-05	0.00549431
KMT5B	2.06583e-42	1.25653	5.05715e-38	cluster1		MYLK	3.58027e-10	0.683234	8.76451e-06	cluster4		Early-stage	tumor	0.132867	0.329307	0.251034	0.000215694	0.0064285	0.01495	0.0189661	0.0748481	0.000215694	0.095816	0.0120109	0.0254787	0.0378618
PIAS2	2.33351e-42	0.831009	5.71242e-38	cluster1		FNDC1	3.69573e-10	0.681392	9.04714e-06	cluster4		Early-stage	tumor	0.611223	6.74467e-05	0.000896436	6.74467e-05	0.0227751	0.00442524	6.74467e-05	0.0108165	6.74467e-05	0.136251	0.0546214	0.0799795	0.0787422
ENPP2	2.40674e-42	1.01638	5.8917e-38	cluster1		RAMP3	4.09846e-10	0.70044	1.0033e-05	cluster4		Early-stage	tumor	0.401627	0.0371386	9.88274e-05	9.88274e-05	9.88274e-05	0.00592863	9.88274e-05	0.0847553	0.0023037	0.279853	0.0341151	0.0936731	0.0602104
TRPM2-AS	3.0931e-42	0.454176	7.57192e-38	cluster1		THY1	4.30264e-10	0.5733	1.05329e-05	cluster4		Early-stage	tumor	0.908044	0.0215936	4.75278e-05	5.06582e-05	4.75278e-05	4.75278e-05	4.75278e-05	0.0326541	4.75278e-05	0.0143212	0.00293306	0.010358	0.00980764
PHPT1	3.13118e-42	1.15776	7.66512e-38	cluster1		IGFBP3	4.59536e-10	0.568661	1.12494e-05	cluster4		Early-stage	tumor	0.886212	0.0159199	4.88686e-05	4.88686e-05	4.88686e-05	0.000201471	4.88686e-05	0.0600603	4.88686e-05	0.0332073	4.88686e-05	4.88686e-05	0.00405658
PPHLN1	4.6009e-42	1.19706	1.1263e-37	cluster1		MME	4.87734e-10	0.387816	1.19397e-05	cluster4		Early-stage	tumor	0.944381	4.91303e-05	4.91303e-05	4.91303e-05	0.000759929	0.000260411	4.91303e-05	0.0132341	0.000824856	0.0171652	0.00792031	0.00277885	0.0124789
EXTL1	5.72409e-42	0.959683	1.40126e-37	cluster1		TPM1	4.91831e-10	0.694034	1.204e-05	cluster4		Early-stage	tumor	0.943539	3.37035e-05	3.37035e-05	0.00279525	3.37035e-05	5.74615e-05	3.37035e-05	0.0159162	3.37035e-05	0.0163165	3.37035e-05	0.00701757	0.0141559
CAB39L	6.36892e-42	0.632629	1.55911e-37	cluster1		ITGB1	5.00473e-10	0.5403	1.22516e-05	cluster4		Early-stage	tumor	0.916574	4.94451e-05	4.94451e-05	4.94451e-05	4.94451e-05	0.00176777	4.94451e-05	0.01387	0.000825263	0.0218671	0.0156362	0.00752836	0.0216836
WDR91	6.9998e-42	1.33837	1.71355e-37	cluster1		LGALS1	5.25391e-10	0.60009	1.28616e-05	cluster4		Early-stage	tumor	0.882578	4.74876e-05	4.74876e-05	4.74876e-05	4.74876e-05	0.000665202	4.74876e-05	0.0125663	4.74876e-05	0.050567	0.0180517	0.0117296	0.0235573
ISL2	8.71604e-42	0.479668	2.13369e-37	cluster1		CYBA	5.38419e-10	0.528994	1.31805e-05	cluster4		Early-stage	tumor	0.774157	7.28334e-05	7.28334e-05	0.00254544	7.28334e-05	0.00203292	7.28334e-05	0.0410295	7.28334e-05	0.0534764	0.00249291	0.0101833	0.113719
SLC18B1	9.08206e-42	1.23027	2.22329e-37	cluster1		FXYD5	6.14223e-10	0.569621	1.50362e-05	cluster4		Early-stage	non-tumor	0.292145	0.029348	3.60432e-05	3.60432e-05	0.0349045	0.00308404	0.00155127	0.0172654	0.00396033	0.0240098	3.60432e-05	0.0193211	0.574302
SPATC1L	1.13878e-41	0.875163	2.78774e-37	cluster1		TCIRG1	7.00896e-10	0.524191	1.71579e-05	cluster4		Early-stage	tumor	0.860341	3.2145e-05	3.2145e-05	3.2145e-05	3.2145e-05	0.000821414	3.2145e-05	0.00865587	0.000461278	0.0609197	0.0213431	0.0411019	0.00619473
C3orf67	1.13881e-41	0.497261	2.78782e-37	cluster1		HLA-DQA2	7.06348e-10	0.45857	1.72914e-05	cluster4		Early-stage	tumor	0.855681	4.743e-05	4.743e-05	0.00294089	4.743e-05	0.00149949	4.743e-05	0.0302857	0.00124524	0.0767326	0.0141629	0.00669842	0.0105642
GRIA2	1.26326e-41	0.487065	3.09247e-37	cluster1		DPEP3	1.10596e-09	0.365455	2.70739e-05	cluster4		Early-stage	tumor	0.520719	0.0433144	0.000107972	0.000107972	0.0447777	0.00638532	0.000107972	0.0239615	0.0214074	0.0646014	0.00772656	0.0279348	0.238848
PPID	2.31655e-41	0.927436	5.67092e-37	cluster1		ALDH1A1	1.12567e-09	0.417903	2.75563e-05	cluster4		Early-stage	tumor	0.590769	0.0530994	7.21362e-05	7.21362e-05	7.21362e-05	0.00167078	0.000986088	0.019831	7.21362e-05	0.0844422	7.21362e-05	0.0481827	0.200658
LINC00665	2.38837e-41	0.660344	5.84674e-37	cluster1		PLXND1	1.17901e-09	0.713576	2.88622e-05	cluster4		Early-stage	non-tumor	0.147705	0.000111828	0.0141704	0.000111828	0.0250008	0.064264	0.000111828	0.0421465	0.00747711	0.31858	0.123441	0.17976	0.0771192
SF3B6	2.68685e-41	1.1949	6.57741e-37	cluster1		CCDC69	1.23341e-09	0.449352	3.01939e-05	cluster4		Early-stage	tumor	0.608071	7.1754e-05	0.0286343	7.1754e-05	0.00773913	0.00197025	7.1754e-05	0.0248126	7.1754e-05	0.0423308	7.1754e-05	0.0499782	0.236105
CTBP2	2.75719e-41	1.34691	6.74961e-37	cluster1		RHOB	1.25886e-09	0.668684	3.08168e-05	cluster4		Early-stage	tumor	0.774136	3.48291e-05	0.00325997	3.48291e-05	3.48291e-05	3.48291e-05	0.00282629	0.0257491	3.48291e-05	0.135501	0.0155665	0.0386733	0.00411359
MYO5A	3.17424e-41	1.17441	7.77054e-37	cluster1		MLLT6	1.32696e-09	0.529973	3.2484e-05	cluster4		Early-stage	tumor	0.924143	3.6247e-05	3.6247e-05	3.6247e-05	3.6247e-05	8.33468e-05	0.000908463	0.0105495	3.6247e-05	0.0210938	0.0193913	0.00125527	0.0223936
LIMD1	3.24256e-41	1.11642	7.93779e-37	cluster1		IGFBP2	1.47301e-09	0.666874	3.60592e-05	cluster4		Early-stage	non-tumor	0.100082	0.00987921	2.9629e-05	2.9629e-05	0.047903	0.000444118	0.00619516	0.0193154	0.000775288	0.00905076	2.9629e-05	0.00683138	0.799434
MARCKSL1	3.72284e-41	1.15694	9.1135e-37	cluster1		VSIR	1.47986e-09	0.459648	3.62271e-05	cluster4		Early-stage	tumor	0.490482	0.000106944	0.00215124	0.000106944	0.000106944	0.0126747	0.00428615	0.0322947	0.00230264	0.102687	0.0225788	0.0423463	0.287876
GRAMD1A	3.82616e-41	1.31489	9.36645e-37	cluster1		ARHGAP4	1.76528e-09	0.524597	4.32141e-05	cluster4		Early-stage	tumor	0.940121	0.00666399	5.63308e-05	5.63308e-05	5.63308e-05	5.63308e-05	5.63308e-05	0.0246686	5.63308e-05	0.00514768	0.00385407	0.0150389	0.00416804
RPSA	5.78212e-41	0.796915	1.41546e-36	cluster1		CPE	2.03621e-09	0.571341	4.98464e-05	cluster4		Early-stage	tumor	0.869871	0.0309256	0.00530932	0.000352286	0.00198039	3.75928e-05	3.32152e-05	0.0526825	3.32152e-05	0.0259693	3.32152e-05	0.006766	0.00600602
CUL1	5.94266e-41	1.16107	1.45476e-36	cluster1		CCL21	2.0662e-09	0.795122	5.05805e-05	cluster4		Early-stage	tumor	0.78374	4.67319e-05	4.67319e-05	0.00154349	0.0100737	0.000783807	0.00543836	0.00982642	0.00121977	0.10431	0.031449	0.0394148	0.0121077
MIA	6.06942e-41	1.25081	1.48579e-36	cluster1		PRAME	2.25657e-09	0.545355	5.52407e-05	cluster4		Early-stage	tumor	0.626208	0.0207117	0.000102711	0.000102711	0.0105254	0.00429782	0.000102711	0.0274647	0.00258053	0.0808281	0.000102711	0.0495432	0.17743
AFG3L2	6.07856e-41	1.22168	1.48803e-36	cluster1		RHOC	2.2572e-09	0.529825	5.52563e-05	cluster4		Early-stage	non-tumor	0.121906	5.57121e-05	0.0313129	5.57121e-05	0.000273704	0.0539947	0.00275556	0.0307217	0.00142065	0.191489	0.206582	0.313777	0.0456546
ZNF532	6.1757e-41	0.885246	1.51181e-36	cluster1		IGHM	2.46137e-09	0.839923	6.02544e-05	cluster4		Early-stage	tumor	0.824946	0.0244222	0.00365565	3.36672e-05	3.36672e-05	3.36672e-05	3.36672e-05	0.0381922	3.36672e-05	0.0827871	0.000710865	0.00947289	0.0156449
ZNF560	9.61057e-41	0.482544	2.35267e-36	cluster1		NPDC1	2.66204e-09	0.704372	6.51667e-05	cluster4		Early-stage	tumor	0.478651	0.0769101	0.00264046	8.2072e-05	8.2072e-05	0.00258394	8.2072e-05	0.0134906	8.2072e-05	0.0392403	0.0118431	0.0329298	0.341382
TRIB1	1.23929e-40	1.16247	3.03378e-36	cluster1		WARS	2.91968e-09	0.648868	7.14737e-05	cluster4		Early-stage	tumor	0.843022	0.012357	0.000255849	3.47975e-05	0.00357488	3.47975e-05	0.0037441	0.0234999	3.47975e-05	0.0710613	0.0199773	0.0165633	0.00583967
ACP1	1.33145e-40	1.15435	3.2594e-36	cluster1		APOLD1	3.42225e-09	0.517439	8.37766e-05	cluster4		Early-stage	tumor	0.845859	5.06349e-05	0.0155235	5.06349e-05	5.06349e-05	8.53883e-05	5.06349e-05	0.0501387	5.06349e-05	0.0537784	5.06349e-05	0.0245851	0.00972646
STAG3	1.42493e-40	0.599741	3.48822e-36	cluster1		SPRY1	3.43749e-09	0.465961	8.41498e-05	cluster4		Early-stage	non-tumor	0.138522	4.29094e-06	4.29094e-06	4.29094e-06	4.29094e-06	0.000396473	0.00178859	0.00250812	4.29094e-06	0.00481499	0.0100312	0.00336229	0.838555
IGHMBP2	1.43563e-40	0.958322	3.51441e-36	cluster1		COX7A1	3.4932e-09	0.528928	8.55137e-05	cluster4		Early-stage	tumor	0.915671	3.43384e-05	0.00403647	3.43384e-05	0.00217989	4.07846e-05	3.43384e-05	0.0204472	3.43384e-05	0.00961207	0.0187348	0.0199005	0.00924041
AP005205.2	1.44335e-40	0.489936	3.53331e-36	cluster1		PALM2-AKAP2	3.7803e-09	0.482544	9.25417e-05	cluster4		Early-stage	tumor	0.582554	0.0401632	7.17505e-05	7.17505e-05	0.00691127	0.000917614	7.17505e-05	0.0479512	7.17505e-05	0.0511047	0.030763	7.17505e-05	0.239276
DNAH2	1.94979e-40	0.534473	4.77309e-36	cluster1		PEAR1	3.87828e-09	0.438544	9.49404e-05	cluster4		Early-stage	tumor	0.90807	0.00682919	0.000163594	3.45548e-05	3.45548e-05	3.45548e-05	3.45548e-05	0.0248621	3.45548e-05	0.0314441	0.0066847	0.00362145	0.0181526
TPRKB	1.98925e-40	1.14123	4.86967e-36	cluster1		BTG2	4.17328e-09	0.386355	0.000102162	cluster4		Early-stage	tumor	0.927462	3.59961e-05	3.59961e-05	3.59961e-05	3.59961e-05	4.53875e-05	3.59961e-05	0.0222958	3.59961e-05	0.0193249	0.0011913	0.0243025	0.00516246
ZNF106	2.04191e-40	1.14359	4.99859e-36	cluster1		CLEC14A	4.40478e-09	0.529619	0.000107829	cluster4		Early-stage	tumor	0.739135	0.00620063	4.63571e-05	4.63571e-05	4.63571e-05	0.00246656	0.000855768	0.0215111	4.63571e-05	0.114095	0.00168276	0.100559	0.0133085
GPR161	2.06548e-40	0.918412	5.05629e-36	cluster1		GRK2	4.80941e-09	0.661626	0.000117734	cluster4		Early-stage	tumor	0.930899	0.00455485	0.00477491	5.43642e-05	5.43642e-05	0.000150506	0.00253264	0.0208356	5.43642e-05	0.0209609	5.43642e-05	0.00387692	0.0111971
ATXN7L3B	2.17363e-40	1.2189	5.32106e-36	cluster1		RABAC1	5.16128e-09	0.49304	0.000126348	cluster4		Early-stage	tumor	0.651422	0.00405808	4.89291e-05	4.89291e-05	4.89291e-05	0.00118046	4.89291e-05	0.0199881	4.89291e-05	0.100627	0.0554528	0.0700887	0.0969379
SNRNP200	2.77762e-40	1.29062	6.79961e-36	cluster1		WFDC1	5.20061e-09	0.33316	0.000127311	cluster4		Early-stage	tumor	0.159548	0.00577524	0.103916	0.00744006	0.000163226	0.0157238	0.000163226	0.0389821	0.00841115	0.257852	0.0413999	0.173088	0.187537
AKAP8L	2.98717e-40	1.15447	7.31258e-36	cluster1		TAPBP	5.81599e-09	0.464051	0.000142375	cluster4		Early-stage	tumor	0.454688	0.000101471	0.000101471	0.000101471	0.0132838	0.00490671	0.000101471	0.0398472	0.00137853	0.266185	0.0534836	0.096253	0.0695681
LSM14A	4.09406e-40	1.16892	1.00223e-35	cluster1		TIMP1	5.86368e-09	0.508752	0.000143543	cluster4		Early-stage	tumor	0.916752	5.26519e-05	5.26519e-05	0.000726105	5.26519e-05	0.000413386	5.26519e-05	0.0157737	5.26519e-05	0.0320924	0.0123869	0.0026713	0.0189208
TIMM10	4.26114e-40	1.19407	1.04313e-35	cluster1		HLA-DMB	5.9281e-09	0.591827	0.00014512	cluster4		Early-stage	non-tumor	0.296833	8.77357e-06	8.77357e-06	8.77357e-06	8.77357e-06	0.00104845	0.00541744	0.0155257	8.77357e-06	0.0150878	0.000555222	0.0084521	0.657036
ZNF579	4.29705e-40	0.785628	1.05192e-35	cluster1		GIMAP4	6.06639e-09	0.442174	0.000148505	cluster4		Early-stage	tumor	0.871224	0.0042981	0.00205011	5.01227e-05	5.01227e-05	0.000255374	5.01227e-05	0.0301938	0.00140649	0.0663353	5.01227e-05	0.0200724	0.00396377
RPS21	4.31109e-40	0.790436	1.05535e-35	cluster1		C1S	6.18004e-09	0.530905	0.000151287	cluster4		Early-stage	tumor	0.872282	7.09121e-05	0.0170097	0.00165687	7.09121e-05	0.000497813	0.00444636	0.0470956	0.00195366	0.0243209	7.09121e-05	0.0195084	0.011016
TMEM131L	5.0647e-40	0.718486	1.23984e-35	cluster1		RTCB	6.24971e-09	0.577143	0.000152993	cluster4		Early-stage	tumor	0.887435	4.90669e-05	4.90669e-05	0.00266656	4.90669e-05	0.00059728	4.90669e-05	0.0166817	4.90669e-05	0.048643	0.00464455	0.0227537	0.0163327
EZH2	5.217e-40	1.12239	1.27712e-35	cluster1		CXCL16	6.29391e-09	0.500822	0.000154075	cluster4		Early-stage	non-tumor	0.151698	2.19533e-05	2.19533e-05	2.19533e-05	0.00865788	0.000344431	0.0073662	0.0112791	2.19533e-05	0.0170558	0.00290842	0.00116187	0.799441
RXRG	6.79376e-40	0.886713	1.66311e-35	cluster1		SNED1	6.46782e-09	0.377318	0.000158332	cluster4		Early-stage	tumor	0.830202	0.00677043	0.00154538	0.00592193	5.02567e-05	0.000378863	0.0109198	0.0206862	5.02567e-05	0.0354647	5.02567e-05	0.0701476	0.0178126
LZTS1	6.81592e-40	1.1652	1.66854e-35	cluster1		ZYX	6.54676e-09	0.651299	0.000160265	cluster4		Early-stage	tumor	0.738187	7.4452e-05	0.00598652	7.4452e-05	7.4452e-05	0.00373133	0.00245775	0.0220119	0.000900172	0.127144	0.032624	0.0469555	0.019778
PCDHB7	8.62197e-40	0.422233	2.11066e-35	cluster1		ICAM3	7.59004e-09	0.493989	0.000185804	cluster4		Early-stage	tumor	0.792174	4.78273e-05	0.0157287	4.78273e-05	0.00140944	0.000325286	4.78273e-05	0.0654153	0.000893523	0.0941206	0.00677712	0.0111772	0.0118358
AP001094.3	8.75172e-40	0.443607	2.14242e-35	cluster1		ADGRF5	7.60008e-09	0.38773	0.00018605	cluster4		Early-stage	tumor	0.564539	0.010782	6.95162e-05	0.0146647	6.95162e-05	0.00293091	0.00519242	0.0266986	6.95162e-05	0.204707	0.0370772	0.0918682	0.0413313
YWHAQ	9.6454e-40	1.07974	2.36119e-35	cluster1		ARID5A	8.00828e-09	0.564231	0.000196043	cluster4		Early-stage	tumor	0.909541	4.84721e-05	4.84721e-05	4.84721e-05	4.84721e-05	0.000406692	4.84721e-05	0.0149224	0.000485372	0.0541459	0.00226178	0.00945287	0.00854199
SOX6	1.19245e-39	0.543917	2.91912e-35	cluster1		SIPA1	8.02312e-09	0.534216	0.000196406	cluster4		Early-stage	non-tumor	0.359491	0.0112126	0.000117061	0.000117061	0.000117061	0.000697513	0.00606148	0.0121527	0.000117061	0.00952273	0.0108195	0.0059231	0.583651
SMYD5	1.28808e-39	1.15515	3.15321e-35	cluster1		NOP53	8.42177e-09	0.496862	0.000206165	cluster4		Early-stage	tumor	0.633662	0.0190943	7.7741e-05	7.11851e-05	7.11851e-05	0.00197139	7.11851e-05	0.0249553	7.11851e-05	0.140339	0.0677254	0.057146	0.0547438
RPL31	1.42779e-39	0.889943	3.49522e-35	cluster1		ACTB	8.46981e-09	0.320545	0.000207341	cluster4		Early-stage	tumor	0.330241	9.40938e-05	9.40938e-05	9.40938e-05	9.40938e-05	0.0210718	9.40938e-05	0.00571501	9.40938e-05	0.225097	0.215435	0.167421	0.034455
NARS	1.44611e-39	1.21616	3.54008e-35	cluster1		IRF3	8.65313e-09	0.517152	0.000211829	cluster4		Early-stage	tumor	0.36262	0.0908217	0.000125221	0.000125221	0.000125221	0.00106782	0.00826474	0.0618371	0.007044	0.054996	0.000125221	0.0151029	0.397745
LINC00689	1.62543e-39	0.440724	3.97906e-35	cluster1		FCGRT	9.1697e-09	0.481413	0.000224474	cluster4		Early-stage	non-tumor	0.385434	7.77771e-05	0.0114682	0.00826238	0.0463611	0.00300435	7.77771e-05	0.0252787	0.00570759	0.0849846	7.77771e-05	0.0361702	0.393096
MRPL11	1.74892e-39	1.17779	4.28136e-35	cluster1		CSF1	9.41693e-09	0.399607	0.000230527	cluster4		Early-stage	tumor	0.891633	0.00114514	4.85272e-05	4.85272e-05	0.00902867	0.000370149	4.85272e-05	0.0294352	4.85272e-05	0.0248989	0.00312361	0.0164692	0.0237016
RNF138	1.87859e-39	0.827393	4.59879e-35	cluster1		LRP1	9.43149e-09	0.484126	0.000230883	cluster4		Early-stage	tumor	0.838462	3.3728e-05	3.3728e-05	0.00287321	3.3728e-05	9.63108e-05	3.3728e-05	0.00982524	3.3728e-05	0.0940424	0.0105394	0.0166691	0.0273242
PTTG1IP	3.69872e-39	0.979691	9.05447e-35	cluster1		COL18A1	1.06896e-08	0.611444	0.000261682	cluster4		Early-stage	tumor	0.344585	0.0859185	0.00396545	5.44182e-05	0.00793227	0.00331909	0.0116437	0.000924593	5.44182e-05	0.0202317	0.0134804	0.0372762	0.470614
PLTP	3.7866e-39	1.14505	9.26959e-35	cluster1		SELENOP	1.069e-08	0.452945	0.000261692	cluster4		Early-stage	tumor	0.932561	0.0178728	4.95114e-05	4.95114e-05	5.01473e-05	0.000441743	4.95114e-05	0.0328675	4.95114e-05	0.00701469	0.000443787	0.00655344	0.00199729
NREP	4.12568e-39	1.19601	1.00997e-34	cluster1		MUSTN1	1.0801e-08	0.601738	0.000264409	cluster4		Early-stage	tumor	0.572305	9.93153e-05	9.93153e-05	9.93153e-05	9.93153e-05	0.0170812	9.93153e-05	0.0264858	0.00242756	0.0627275	0.0398618	0.0973344	0.18128
MCC	4.67138e-39	1.03435	1.14355e-34	cluster1		SOD2	1.1057e-08	0.615261	0.000270676	cluster4		Early-stage	tumor	0.922296	3.38731e-05	3.38731e-05	3.38731e-05	3.38731e-05	0.000458653	3.38731e-05	0.0142576	3.38731e-05	0.0364443	0.0013414	3.38731e-05	0.0249652
TASOR	6.28018e-39	0.890878	1.53739e-34	cluster1		FCGR3A	1.13573e-08	0.347923	0.000278026	cluster4		Early-stage	tumor	0.595684	0.00952439	7.00323e-05	7.00323e-05	0.0118337	0.00231704	7.00323e-05	0.0155733	7.00323e-05	0.127783	0.0997124	0.0710274	0.0662647
ARHGAP33	8.26239e-39	0.601388	2.02263e-34	cluster1		SNCG	1.23346e-08	0.356144	0.000301952	cluster4		Early-stage	tumor	0.312607	0.000221531	0.0252296	0.000221531	0.0719833	0.0451383	0.000221531	0.031492	0.000221531	0.177572	0.0593742	0.15575	0.119968
LBH	9.55164e-39	0.883044	2.33824e-34	cluster1		ZFP36L2	1.32003e-08	0.590438	0.000323142	cluster4		Early-stage	tumor	0.864232	7.44018e-05	0.00526889	0.0350863	7.44018e-05	0.000412574	7.44018e-05	0.0424499	0.00179198	0.0447478	0.0047055	7.44018e-05	0.00100752
ZNF529	9.71173e-39	0.666444	2.37743e-34	cluster1		ADIRF	1.35899e-08	0.848882	0.00033268	cluster4		Early-stage	tumor	0.622062	0.0454995	6.46877e-05	6.46877e-05	6.46877e-05	0.00381478	6.46877e-05	0.03523	6.46877e-05	0.061675	0.0610728	0.02003	0.150292
PASD1	1.44558e-38	0.432959	3.53877e-34	cluster1		MAPKAPK2	1.84322e-08	0.471072	0.000451221	cluster4		Early-stage	tumor	0.918531	5.31722e-05	5.31722e-05	0.00587889	5.31722e-05	0.000132372	0.000304724	0.010195	5.31722e-05	0.0067076	0.0196594	0.0255618	0.0128169
CHCHD2	1.7571e-38	1.0199	4.30138e-34	cluster1		TNXB	1.90886e-08	0.635003	0.000467288	cluster4		Early-stage	non-tumor	0.105214	0.000860471	6.95592e-05	0.0141335	6.95592e-05	0.00981765	0.00862408	0.0344254	0.00473593	0.237153	0.144057	0.422028	0.0188121
PAIP1	1.76064e-38	1.092	4.31006e-34	cluster1		VAMP5	2.03474e-08	0.553445	0.000498104	cluster4		Early-stage	tumor	0.338468	0.00021142	0.0414987	0.00021142	0.0333914	0.0451064	0.00021142	0.0409883	0.00793323	0.0951521	0.133203	0.176682	0.0869425
UQCRFS1	1.98452e-38	1.04488	4.8581e-34	cluster1		CITED1	2.10032e-08	0.536224	0.000514158	cluster4		Early-stage	tumor	0.636562	7.10194e-05	7.10194e-05	7.10194e-05	0.00370201	0.00576082	7.10194e-05	0.0234292	0.00155154	0.124229	0.0686591	0.0763248	0.0594971
TKTL1	2.35044e-38	1.34165	5.75388e-34	cluster1		LMCD1	2.13494e-08	0.417788	0.000522633	cluster4		Early-stage	non-tumor	0.170383	0.0422847	1.31949e-05	1.31949e-05	1.31949e-05	0.000908384	0.00134212	0.0122964	0.00070549	0.0106051	1.31949e-05	0.000167996	0.761254
TSC22D1	2.59646e-38	1.16868	6.35613e-34	cluster1		HLA-DRB1	2.2134e-08	0.436411	0.000541839	cluster4		Early-stage	tumor	0.890134	3.27306e-05	3.27306e-05	0.00868517	3.27306e-05	3.27306e-05	0.00229026	0.033249	3.27306e-05	0.0262443	0.00570033	0.0104881	0.0230455
YIF1A	2.63299e-38	1.15718	6.44555e-34	cluster1		PTPRC	2.3338e-08	0.62521	0.000571314	cluster4		Early-stage	tumor	0.795748	0.036063	7.29397e-05	7.29397e-05	7.29397e-05	0.000762799	7.29397e-05	0.0341372	7.29397e-05	0.0516026	0.00585728	0.00469313	0.0707711
KAT6A	3.92969e-38	0.94208	9.61989e-34	cluster1		CD59	2.58508e-08	0.513908	0.000632827	cluster4		Early-stage	non-tumor	0.101545	0.0291313	0.0104872	0.000107208	0.057102	0.0887636	0.00156828	0.0217147	0.010567	0.247094	0.153818	0.269878	0.00822284
CLP1	4.18116e-38	0.816353	1.02355e-33	cluster1		AOC3	2.60075e-08	0.549916	0.000636664	cluster4		Early-stage	tumor	0.372548	0.000102838	0.0116425	0.00565668	0.000102838	0.00785036	0.00573396	0.0278602	0.000102838	0.327126	0.0844704	0.0987756	0.0580284
FBXO41	5.38014e-38	0.783259	1.31706e-33	cluster1		PHYKPL	2.69361e-08	0.342652	0.000659397	cluster4		Early-stage	tumor	0.913405	0.00434287	5.10625e-05	0.00194541	5.10625e-05	0.00285774	0.00121525	0.00926766	5.10625e-05	0.0224536	5.10625e-05	0.0296634	0.0146451
AC019171.1	8.12591e-38	0.453173	1.98922e-33	cluster1		MEG3	2.71498e-08	0.499926	0.000664628	cluster4		Early-stage	tumor	0.908151	3.35106e-05	3.35106e-05	0.00407329	3.35106e-05	0.000101905	3.35106e-05	0.0394136	3.35106e-05	0.0130042	0.0194639	0.00687782	0.00874644
RPS5	9.83881e-38	0.810675	2.40854e-33	cluster1		IL6ST	2.71634e-08	0.454623	0.000664959	cluster4		Early-stage	non-tumor	0.0901862	0.0441288	4.6447e-05	0.0074324	4.6447e-05	0.00242489	0.00639917	0.0435275	0.0067801	0.249209	0.198955	0.344016	0.00684771
STARD7	1.00996e-37	1.05144	2.47238e-33	cluster1		TGM2	2.75112e-08	0.538989	0.000673474	cluster4		Early-stage	tumor	0.546909	7.21917e-05	0.0204092	7.21917e-05	7.21917e-05	0.00270549	7.21917e-05	0.0212487	7.21917e-05	0.0362777	0.0241875	0.0233816	0.32452
ATP6V0A4	1.20334e-37	0.452184	2.94578e-33	cluster1		MRGPRF	2.75713e-08	0.558565	0.000674945	cluster4		Early-stage	tumor	0.876055	0.00643008	3.519e-05	3.519e-05	3.519e-05	3.519e-05	3.519e-05	0.0431212	3.519e-05	0.0397531	0.0113664	0.00626882	0.0167939
KIAA1549	1.21097e-37	0.580286	2.96446e-33	cluster1		RAMP2	2.80529e-08	0.564415	0.000686734	cluster4		Early-stage	tumor	0.848791	5.04496e-05	5.04496e-05	5.04496e-05	5.04496e-05	0.000233479	0.00497562	0.0128473	5.04496e-05	0.0717523	0.0120297	0.0146707	0.0344476
LIN37	1.67093e-37	0.763933	4.09045e-33	cluster1		SNHG16	2.87301e-08	0.482575	0.000703313	cluster4		Early-stage	tumor	0.869043	3.27185e-05	3.27185e-05	0.00388858	0.00878535	0.000253746	0.0038734	0.0276352	3.27185e-05	0.0717277	0.00728334	0.00226098	0.00515067
ADI1	1.67515e-37	1.16277	4.10076e-33	cluster1		PTPN6	2.96498e-08	0.526714	0.000725827	cluster4		Early-stage	tumor	0.329014	0.000151448	0.000151448	0.000151448	0.000151448	0.0425388	0.00715187	0.0211088	0.0103489	0.225275	0.166569	0.135272	0.0621166
TCN2	1.79245e-37	0.860197	4.38791e-33	cluster1		LAIR1	3.01006e-08	0.391042	0.000736864	cluster4		Early-stage	non-tumor	0.294636	0.0278674	3.89342e-05	3.89342e-05	3.89342e-05	0.00295697	0.00944745	0.025705	3.89342e-05	0.039093	3.89342e-05	0.0304772	0.569622
STRIP1	2.07467e-37	0.731804	5.07879e-33	cluster1		LGALS9	3.10316e-08	0.415037	0.000759654	cluster4		Early-stage	tumor	0.835124	0.019728	0.00030202	4.92084e-05	4.92084e-05	0.000268209	0.00169204	0.0399038	4.92084e-05	0.0579635	0.0166009	0.0144857	0.0137842
AL137001.2	2.33521e-37	0.411426	5.7166e-33	cluster1		VCAN	3.11495e-08	0.616395	0.00076254	cluster4		Early-stage	tumor	0.822868	0.0339836	4.80109e-05	4.80109e-05	4.80109e-05	0.000246919	4.80109e-05	0.0276653	4.80109e-05	0.0568036	4.80109e-05	0.0435271	0.0146177
PLAT	2.37213e-37	1.43921	5.80696e-33	cluster1		CRISPLD2	3.54371e-08	0.477003	0.000867501	cluster4		Early-stage	non-tumor	0.145398	0.0251728	0.000101668	0.000470039	0.00380822	0.0257276	0.00490906	0.0188954	0.00266013	0.124363	0.227094	0.383098	0.0383028
YAF2	2.48838e-37	0.744499	6.09155e-33	cluster1		ST8SIA4	3.6726e-08	0.282843	0.000899052	cluster4		Early-stage	tumor	0.271527	0.000234847	0.000234847	0.000234847	0.0271953	0.0753092	0.000234847	0.0710896	0.000234847	0.22206	0.126598	0.119169	0.0858774
RPS23	3.09238e-37	0.852687	7.57015e-33	cluster1		MRTFB	4.32657e-08	0.458627	0.00105914	cluster4		Early-stage	tumor	0.859175	3.08705e-05	3.08705e-05	3.08705e-05	0.00751545	0.000634044	3.08705e-05	0.000353256	3.08705e-05	0.0391716	0.00108494	0.020065	0.0718467
SRP14	3.27331e-37	0.913475	8.01306e-33	cluster1		GLUL	4.39227e-08	0.600644	0.00107523	cluster4		Early-stage	tumor	0.842005	4.8305e-05	4.8305e-05	0.00979597	0.00467939	0.000282755	0.00420766	0.0136463	0.000764082	0.0751723	0.00859392	0.0112856	0.0294706
EIF3L	3.34014e-37	1.24458	8.17666e-33	cluster1		CYTH4	4.83767e-08	0.415037	0.00118426	cluster4		Early-stage	tumor	0.914515	3.60088e-05	3.60088e-05	0.00242576	3.60088e-05	3.60088e-05	3.60088e-05	0.00780247	3.60088e-05	0.0367226	0.010265	0.0229514	0.00510216
FASTK	3.52336e-37	1.03631	8.62518e-33	cluster1		TMEM273	5.02251e-08	0.298762	0.00122951	cluster4		Early-stage	tumor	0.219913	0.135386	0.0359474	0.000348837	0.020146	0.0981168	0.000348837	0.0606756	0.00398179	0.138124	0.102844	0.120112	0.0640561
SCIN	3.55299e-37	1.25828	8.69772e-33	cluster1		COL14A1	6.3511e-08	0.455679	0.00155475	cluster4		Early-stage	tumor	0.490636	0.00014946	0.00014946	0.00014946	0.0263879	0.028992	0.00409044	0.0287833	0.00739989	0.0826547	0.011076	0.16845	0.151081
DNAJB6	3.72624e-37	1.10722	9.12183e-33	cluster1		NCF4	6.41696e-08	0.338585	0.00157087	cluster4		Early-stage	tumor	0.367678	9.24718e-05	0.013215	9.24718e-05	0.00401169	0.00210377	9.24718e-05	0.0379816	0.00161699	0.28125	0.0727824	0.155463	0.0636211
CHKA	3.90079e-37	1.03971	9.54914e-33	cluster1		USP35	6.50785e-08	0.257621	0.00159312	cluster4		Early-stage	tumor	0.629525	0.0342086	6.89231e-05	0.00699811	0.0131145	0.000431965	0.00670245	0.00852284	6.89231e-05	0.151764	0.00720812	0.0364789	0.104908
LINC00958	4.44721e-37	0.41935	1.08868e-32	cluster1		VWA1	7.20011e-08	0.658532	0.00176259	cluster4		Early-stage	tumor	0.811828	0.0128785	4.90497e-05	0.00631664	4.90497e-05	0.0010339	0.000892656	0.0122631	4.90497e-05	0.0682227	0.0223139	0.0468278	0.0172756
SSR2	4.48647e-37	0.985332	1.09829e-32	cluster1		RASIP1	7.23169e-08	0.351049	0.00177032	cluster4		Early-stage	tumor	0.831651	0.000398735	4.86072e-05	0.00332417	4.86072e-05	0.000523279	4.86072e-05	0.0202619	4.86072e-05	0.0346934	4.86072e-05	0.0211116	0.0877929
MRGPRF	6.56014e-37	0.61817	1.60592e-32	cluster1		RAPGEF3	7.61086e-08	0.386656	0.00186314	cluster4		Early-stage	tumor	0.301209	9.81385e-05	9.81385e-05	0.00261126	0.0110102	0.00169839	9.81385e-05	0.0406344	0.00485667	0.296826	0.145668	0.124104	0.0710881
SLC43A1	7.57279e-37	0.773426	1.85382e-32	cluster1		ENTPD1	7.79831e-08	0.342232	0.00190903	cluster4		Early-stage	tumor	0.746401	0.0508381	0.00325546	3.24259e-05	3.24259e-05	3.24259e-05	3.24259e-05	0.118941	3.24259e-05	0.0760262	0.00223347	0.000792006	0.00135039
HDHD2	7.77895e-37	0.819428	1.90429e-32	cluster1		PODXL	8.02887e-08	0.597706	0.00196547	cluster4		Early-stage	tumor	0.795005	0.0246033	4.76611e-05	0.0023434	0.00395601	0.00067036	0.00154127	0.00181902	4.76611e-05	0.0800044	0.0176243	0.0478706	0.0244668
PLXNB1	9.62713e-37	1.08092	2.35672e-32	cluster1		CD248	8.28031e-08	0.537542	0.00202702	cluster4		Early-stage	tumor	0.749668	0.0162086	6.46218e-05	6.46218e-05	0.00753956	0.00072376	0.00489234	0.0126035	0.00253451	0.0359396	0.0179813	0.00552439	0.146256
COPZ1	1.01521e-36	1.05565	2.48523e-32	cluster1		GIMAP1	8.36948e-08	0.35973	0.00204885	cluster4		Early-stage	tumor	0.931015	0.0139478	5.33252e-05	5.33252e-05	5.33252e-05	0.000161817	0.00095343	0.0131895	5.33252e-05	0.0111596	5.33252e-05	0.0196615	0.00964468
NAT14	1.05057e-36	1.00667	2.5718e-32	cluster1		CD4	9.16067e-08	0.397226	0.00224253	cluster4		Early-stage	tumor	0.960563	3.45241e-05	3.45241e-05	3.45241e-05	3.45241e-05	0.000206997	3.45241e-05	0.0100075	3.45241e-05	0.0107761	3.45241e-05	0.0073264	0.0108786
AC048341.1	1.45169e-36	0.616671	3.55375e-32	cluster1		XBP1	9.20577e-08	0.527846	0.00225357	cluster4		Early-stage	tumor	0.81038	0.00710602	5.08683e-05	0.0147422	5.08683e-05	0.000267325	5.08683e-05	0.0543657	5.08682e-05	0.0543098	0.0350847	0.0086249	0.0149154
HMGN1	2.25643e-36	1.04236	5.52373e-32	cluster1		SEL1L3	9.35421e-08	0.260817	0.00228991	cluster4		Early-stage	tumor	0.943045	3.47774e-05	3.47774e-05	3.47774e-05	3.47774e-05	3.47774e-05	3.47774e-05	0.00668267	0.000759072	0.0202185	0.00424037	0.00024586	0.0246003
SCRN1	2.86752e-36	0.576029	7.01969e-32	cluster1		RBPMS	9.42339e-08	0.485033	0.00230685	cluster4		Early-stage	tumor	0.90397	5.06027e-05	5.06027e-05	5.06027e-05	5.06027e-05	0.000190877	0.00323688	0.0461075	5.06027e-05	0.0201929	0.015784	0.000213738	0.0100509
ZNF398	2.97825e-36	0.801873	7.29075e-32	cluster1		C1QB	9.45815e-08	0.345689	0.00231536	cluster4		Early-stage	tumor	0.86795	0.00151505	4.76824e-05	0.00883819	4.76824e-05	0.000195191	4.76824e-05	0.0361837	0.000576542	0.0382451	0.0116354	0.0186473	0.0160707
LINC01193	3.81394e-36	0.400538	9.33652e-32	cluster1		TIE1	9.88803e-08	0.396178	0.00242059	cluster4		Early-stage	tumor	0.949365	5.02901e-05	5.02901e-05	5.02901e-05	5.02901e-05	9.41073e-05	5.02901e-05	0.0307845	0.000646919	0.00734761	5.02901e-05	0.00750024	0.00395946
VAX1	3.8361e-36	0.411426	9.39078e-32	cluster1		ADA2	1.02265e-07	0.471306	0.00250344	cluster4		Early-stage	tumor	0.916806	4.73808e-05	0.00501312	0.00150139	4.73808e-05	0.000151231	4.73808e-05	0.0242044	0.0013296	0.0204587	0.0131029	0.012136	0.00515407
BEND5	4.95981e-36	0.500331	1.21416e-31	cluster1		GGT5	1.04371e-07	0.451466	0.00255499	cluster4		Early-stage	tumor	0.946497	3.97822e-05	3.37262e-05	0.0051994	3.37262e-05	3.40697e-05	0.00479253	0.0156856	3.37262e-05	0.0127515	3.37262e-05	0.00319251	0.0116725
FNTA	5.00722e-36	1.09796	1.22577e-31	cluster1		KCNE4	1.04846e-07	0.302828	0.00256663	cluster4		Early-stage	tumor	0.532346	0.0008827	0.000103928	0.000103928	0.000103928	0.00635303	0.000103928	0.0134983	0.00243973	0.269216	0.00692609	0.0751433	0.0927785
ZNF746	6.10038e-36	0.860156	1.49337e-31	cluster1		MRVI1	1.06196e-07	0.290677	0.00259969	cluster4		Early-stage	tumor	0.537648	0.0398232	9.91737e-05	9.91737e-05	9.91737e-05	0.0032542	9.91737e-05	0.0345919	0.00304547	0.166884	0.0527874	0.0946381	0.066931
KDM5B	6.54574e-36	0.874681	1.6024e-31	cluster1		EHD2	1.14619e-07	0.467825	0.00280587	cluster4		Early-stage	tumor	0.285681	0.00014147	0.00014147	0.00376864	0.00014147	0.0226762	0.00014147	0.0439067	0.0131794	0.224099	0.183123	0.201132	0.0218688
MTSS2	6.71038e-36	0.759333	1.6427e-31	cluster1		ARRDC2	1.17742e-07	0.412143	0.00288232	cluster4		Early-stage	tumor	0.289721	0.000146096	0.0279904	0.000146096	0.000146096	0.0663824	0.000146096	0.0392161	0.0171802	0.179334	0.148349	0.191181	0.0400615
CTSF	7.51601e-36	1.07388	1.83992e-31	cluster1		SLC38A10	1.3131e-07	0.426397	0.00321447	cluster4		Early-stage	tumor	0.138702	0.059015	0.122025	0.000252517	0.0067013	0.0514119	0.0545966	0.0138491	0.014695	0.139137	0.0589861	0.159126	0.181502
TXNL4A	7.9094e-36	0.981651	1.93622e-31	cluster1		RNF166	1.39168e-07	0.464241	0.00340682	cluster4		Early-stage	tumor	0.896481	7.26907e-05	0.00853569	7.26907e-05	0.00361049	0.000583806	7.26907e-05	0.0104395	0.00153961	0.0154852	0.0351743	7.26907e-05	0.0278599
TPT1	7.92355e-36	0.69683	1.93968e-31	cluster1		HLA-DPA1	1.47294e-07	0.577057	0.00360576	cluster4		Early-stage	tumor	0.565506	0.0549082	7.22559e-05	7.22559e-05	0.014781	0.00918444	7.22559e-05	0.0284905	7.22559e-05	0.0725259	0.0550796	0.0461381	0.153097
PPP2R3B	8.9523e-36	0.814056	2.19152e-31	cluster1		RRAS	1.52723e-07	0.433551	0.00373866	cluster4		Early-stage	non-tumor	0.0428542	0.0295861	3.44365e-05	3.44365e-05	3.44365e-05	0.000426559	3.44365e-05	0.0784656	0.0138919	0.503228	0.112541	0.208972	0.00989673
PTPRG	9.96709e-36	0.763132	2.43994e-31	cluster1		PER1	1.76639e-07	0.386008	0.00432412	cluster4		Early-stage	tumor	0.953223	7.54334e-05	7.54334e-05	0.00199276	7.54334e-05	0.000520646	0.00164288	0.0174292	7.54334e-05	0.0143431	7.54334e-05	0.00586625	0.00460532
CDH3	1.22719e-35	1.15966	3.00417e-31	cluster1		NDUFC2	1.7913e-07	0.383559	0.00438511	cluster4		Early-stage	tumor	0.33959	0.0066632	1.03373e-05	0.00198966	0.0542852	0.0859731	1.03373e-05	0.0554856	1.03373e-05	0.26135	0.0209017	0.0969638	0.0767669
TBCB	1.41612e-35	1.05506	3.46666e-31	cluster1		SVEP1	1.83338e-07	0.317521	0.00448812	cluster4		Early-stage	non-tumor	0.109423	0.000263509	0.00297896	0.00687356	0.017752	0.119055	0.000263509	0.0389665	0.000263509	0.205136	0.152399	0.301696	0.0449297
SRSF6	1.69202e-35	1.11894	4.14206e-31	cluster1		CIRBP	1.84009e-07	0.415037	0.00450453	cluster4		Early-stage	tumor	0.852104	0.00134411	0.00402337	0.00948036	5.09802e-05	0.000469532	5.09802e-05	0.0248028	5.09802e-05	0.0471284	0.0257209	0.025876	0.00889732
SHC4	1.72023e-35	1.01731	4.21111e-31	cluster1		ZEB2	1.94466e-07	0.426317	0.00476053	cluster4		Early-stage	tumor	0.523309	0.000104492	0.02355	0.000104492	0.000104492	0.00698921	0.00245177	0.0343681	0.00159659	0.184777	0.0518953	0.0809329	0.0898164
CCS	1.85498e-35	1.0586	4.54099e-31	cluster1		SELP	2.10103e-07	0.415037	0.00514333	cluster4		Early-stage	tumor	0.983087	3.75839e-05	3.75839e-05	3.75839e-05	3.75839e-05	3.75839e-05	0.000373625	0.00608615	3.75839e-05	3.75839e-05	3.75839e-05	0.00520535	0.00494757
UBA2	2.09146e-35	1.1285	5.11989e-31	cluster1		ID3	2.14062e-07	0.491777	0.00524024	cluster4		Early-stage	non-tumor	0.0897383	0.054964	0.0337903	0.000104261	0.000104261	0.0535097	0.000104261	0.107239	0.0104765	0.28681	0.213476	0.128304	0.0213802
ARHGAP39	2.17398e-35	0.644905	5.3219e-31	cluster1		SHANK3	2.16449e-07	0.403426	0.00529867	cluster4		Early-stage	non-tumor	0.445727	0.0294954	0.000163919	0.000163919	0.029514	0.0207969	0.000163919	0.0339243	0.00359412	0.0697815	0.0320093	0.0681267	0.266539
MYO10	2.59339e-35	1.02673	6.34863e-31	cluster1		TP53I11	2.22418e-07	0.482393	0.0054448	cluster4		Early-stage	tumor	0.776059	0.0149216	4.5577e-05	0.00677025	4.5577e-05	0.00134934	4.5577e-05	0.0196341	4.5577e-05	0.0427131	0.0701596	0.00596497	0.0622455
SIM2	3.12944e-35	0.466051	7.66086e-31	cluster1		PTP4A3	2.27001e-07	0.495131	0.00555699	cluster4		Early-stage	tumor	0.647754	6.97074e-05	0.0244556	6.97074e-05	6.97074e-05	0.00102584	6.97074e-05	0.0225399	0.00208445	0.0449026	6.97074e-05	0.028341	0.228548
GPX7	3.63027e-35	0.680281	8.88691e-31	cluster1		LHFPL6	2.27289e-07	0.419262	0.00556404	cluster4		Early-stage	non-tumor	0.145776	0.0113315	8.28429e-06	8.28429e-06	8.28429e-06	0.00201119	0.00498754	0.0102812	0.000428528	0.0157245	8.28429e-06	0.0147634	0.794663
CCT6A	3.63251e-35	0.998413	8.89239e-31	cluster1		SLCO2B1	2.35548e-07	0.34645	0.00576622	cluster4		Early-stage	non-tumor	0.220343	0.0406419	5.07485e-05	5.07485e-05	5.07485e-05	0.0192215	5.07485e-05	0.0367824	5.07485e-05	0.519923	0.0597738	0.0204161	0.0826445
IGSF3	4.4118e-35	1.00161	1.08001e-30	cluster1		VGLL3	2.36614e-07	0.334956	0.00579231	cluster4		Early-stage	non-tumor	0.230949	0.147924	5.10441e-05	0.00908243	0.0371404	0.00309084	5.10441e-05	0.0991744	0.000778904	0.0106903	0.0128805	0.0155179	0.432669
SRRD	4.72891e-35	0.828207	1.15764e-30	cluster1		DIPK2B	2.44737e-07	0.355762	0.00599115	cluster4		Early-stage	tumor	0.775514	0.0203848	5.07716e-05	5.07716e-05	5.07716e-05	0.000449208	0.00101569	0.0474764	5.07716e-05	0.0554427	5.07716e-05	0.0879313	0.0115319
ANXA5	5.38415e-35	0.752225	1.31804e-30	cluster1		CCN3	2.61329e-07	0.717818	0.00639733	cluster4		Early-stage	tumor	0.796011	0.0748647	4.93877e-05	4.93877e-05	4.93877e-05	0.000286835	0.00111009	0.0487439	4.93877e-05	0.0309659	0.0162871	0.0138747	0.0176582
POLR2F	5.74957e-35	1.02073	1.40749e-30	cluster1		HYAL2	2.73378e-07	0.6182	0.0066923	cluster4		Early-stage	tumor	0.64183	6.87197e-05	0.0140996	0.00198153	6.87197e-05	0.00478694	6.87197e-05	0.044753	0.0012873	0.0832924	0.0804802	0.0591007	0.0681826
ADARB1	5.80332e-35	0.814586	1.42065e-30	cluster1		ODF3B	2.7758e-07	0.429596	0.00679516	cluster4		Early-stage	tumor	0.912481	3.6452e-05	3.6452e-05	0.00378419	3.6452e-05	3.6452e-05	3.6452e-05	0.0285465	3.6452e-05	0.0307781	0.00831571	0.0113745	0.00450174
AC073115.1	6.09556e-35	0.378512	1.49219e-30	cluster1		APOD	2.99836e-07	1.4791	0.00733999	cluster4		Early-stage	non-tumor	0.102619	7.92428e-05	0.0394193	7.92428e-05	0.00239003	0.0865491	7.92428e-05	0.0272541	0.00317201	0.392627	0.120902	0.200384	0.0244451
GPI	6.56277e-35	1.0318	1.60657e-30	cluster1		ECE1	3.04793e-07	0.620204	0.00746133	cluster4		Early-stage	non-tumor	0.13473	0.0266835	0.0113761	0.00897544	6.60263e-05	0.00534601	0.000890028	0.0297674	0.00721758	0.312495	0.166409	0.264437	0.0316077
HAUS5	1.04411e-34	0.820268	2.55599e-30	cluster1		CRTAC1	3.38085e-07	0.300348	0.00827633	cluster4		Early-stage	non-tumor	0.398621	0.0795964	0.000111971	0.000111971	0.03117	0.004231	0.00155904	0.0193398	0.00227105	0.0672923	0.0345961	0.0253618	0.335738
CDK5	1.18999e-34	0.968996	2.91309e-30	cluster1		GMFG	3.4138e-07	0.443453	0.00835699	cluster4		Early-stage	tumor	0.51639	7.2436e-05	7.2436e-05	0.00589624	0.0140272	0.00142095	0.00191957	0.0174275	0.00189697	0.0515354	0.0199687	0.0229708	0.346402
NNT	1.71132e-34	1.1182	4.18931e-30	cluster1		SNHG5	3.44724e-07	0.499463	0.00843885	cluster4		Early-stage	tumor	0.652687	0.00485473	6.69736e-05	6.69736e-05	0.00185694	0.000852417	0.00615046	0.0144405	0.00170954	0.0403862	0.0138021	0.0231075	0.240018
RYR1	1.81296e-34	0.405667	4.43812e-30	cluster1		ADAMTS10	3.49405e-07	0.387901	0.00855342	cluster4		Early-stage	tumor	0.86114	4.91724e-05	4.86428e-05	0.0127797	0.013167	0.000206446	4.86428e-05	0.052188	0.000572356	0.0305635	0.0113048	0.00592005	0.0120113
FIP1L1	2.79432e-34	1.02838	6.8405e-30	cluster1		CLU	3.63861e-07	0.510159	0.00890732	cluster4		Early-stage	tumor	0.845771	3.49419e-05	3.49419e-05	3.49419e-05	3.49419e-05	0.000145028	3.49419e-05	0.0324026	3.49419e-05	0.0759171	0.0212966	0.00970096	0.0145574
GOLGA8A	4.6813e-34	0.917174	1.14598e-29	cluster1		PDGFB	3.66388e-07	0.281048	0.00896918	cluster4		Early-stage	tumor	0.943343	3.7829e-05	3.7829e-05	0.00420803	3.7829e-05	3.7829e-05	3.7829e-05	0.0185698	3.7829e-05	0.0305059	3.7829e-05	3.7829e-05	0.00307031
SGK1	5.05494e-34	0.905068	1.23745e-29	cluster1		CPXM2	3.73791e-07	0.400316	0.00915041	cluster4		Early-stage	tumor	0.903945	4.9093e-05	4.9093e-05	4.9093e-05	4.9093e-05	0.000459597	4.9093e-05	0.0203995	4.9093e-05	0.0238887	0.0117931	0.0231745	0.016045
ATP9A	7.24036e-34	0.731912	1.77244e-29	cluster1		KLF9	3.74801e-07	0.330681	0.00917513	cluster4		Early-stage	tumor	0.78839	0.0022943	4.98546e-05	4.98546e-05	4.98546e-05	0.0016266	4.98546e-05	0.0155005	0.00166046	0.114072	0.0201856	0.0406916	0.0153792
E2F6	9.34759e-34	0.736966	2.28829e-29	cluster1		CD163	3.82535e-07	0.393937	0.00936446	cluster4		Early-stage	tumor	0.6694	0.0125184	6.69763e-05	0.00543937	6.69763e-05	0.00208896	6.69763e-05	0.0239716	6.69763e-05	0.058323	0.0121962	0.0356866	0.180108
CDYL	1.02712e-33	0.969256	2.5144e-29	cluster1		ARHGEF17	3.94519e-07	0.375968	0.00965783	cluster4		Early-stage	tumor	0.923716	4.98484e-05	4.98484e-05	0.00102856	4.98484e-05	4.98485e-05	4.98484e-05	0.0248269	0.000923804	0.0303554	0.00284886	0.00789497	0.00815646
NUP153	1.23656e-33	0.812373	3.0271e-29	cluster1		GNAI2	4.08073e-07	0.409391	0.00998962	cluster4		Early-stage	tumor	0.204922	0.245387	0.000226293	0.000222305	0.161524	0.00555506	0.0315607	0.0348695	0.00451967	0.0727438	0.000222305	0.040518	0.197729
MEX3B	1.27754e-33	0.530937	3.12742e-29	cluster1		ROBO4	4.08188e-07	0.465961	0.00999245	cluster4		Early-stage	tumor	0.825112	5.35867e-05	5.35867e-05	0.00302089	0.000898877	0.000211659	5.35867e-05	0.0313532	5.35867e-05	0.107617	0.00145676	0.020655	0.00946036
GNAS	1.48928e-33	0.685715	3.64575e-29	cluster1		TMEM47	4.15701e-07	0.374219	0.0101764	cluster4		Early-stage	tumor	0.78114	0.00206313	7.02773e-05	7.02773e-05	7.02773e-05	0.000618749	0.00211816	0.0156442	0.00111855	0.0461781	7.02773e-05	0.0241648	0.126673
NR2E1	1.82265e-33	0.440724	4.46185e-29	cluster1		ITGA4	4.23079e-07	0.334118	0.010357	cluster4		Early-stage	non-tumor	0.114581	0.000113864	0.024539	0.000113864	0.000113864	0.0386899	0.000113864	0.0341217	0.00979321	0.207821	0.191214	0.343903	0.0348809
RLBP1	1.82298e-33	0.462526	4.46265e-29	cluster1		LPL	4.45487e-07	0.279154	0.0109055	cluster4		Early-stage	tumor	0.812439	0.0128223	4.97379e-05	4.97379e-05	4.97379e-05	0.000239271	0.00333042	0.0194978	4.97379e-05	0.0785868	0.0230067	0.0186412	0.031238
C4orf48	1.89533e-33	1.00862	4.63976e-29	cluster1		PLCG1	4.46085e-07	0.28419	0.0109202	cluster4		Early-stage	tumor	0.910538	4.93475e-05	4.93475e-05	4.93475e-05	0.00471709	0.000351196	0.00111788	0.00909734	0.0010364	0.0208975	0.0233659	0.00553495	0.0231956
NSG1	2.61206e-33	1.00941	6.39432e-29	cluster1		ESAM	4.58126e-07	0.424936	0.0112149	cluster4		Early-stage	tumor	0.929763	3.24867e-05	3.24867e-05	3.24867e-05	3.24867e-05	3.24867e-05	3.24867e-05	0.0283945	3.24867e-05	0.0192894	3.24867e-05	0.0181372	0.00415566
LRAT	2.66874e-33	0.444611	6.53308e-29	cluster1		MSR1	4.78259e-07	0.347923	0.0117078	cluster4		Early-stage	tumor	0.543355	6.69299e-05	6.69299e-05	6.69299e-05	6.69299e-05	0.00175677	6.69299e-05	0.0118864	6.69299e-05	0.141551	0.142699	0.129274	0.029076
SETDB2	2.87174e-33	0.756043	7.03001e-29	cluster1		PLSCR4	4.93341e-07	0.372243	0.012077	cluster4		Early-stage	tumor	0.728992	0.020295	5.03447e-05	5.03447e-05	0.0100323	0.000309957	5.03447e-05	0.0358028	5.03447e-05	0.176546	5.03447e-05	0.00675624	0.021014
ZNF146	3.15007e-33	1.01351	7.71137e-29	cluster1		RUNX1	4.98247e-07	0.476438	0.0121971	cluster4		Early-stage	non-tumor	0.262908	0.0393026	0.000183868	0.000183868	0.000183868	0.0020399	0.00308395	0.0216291	0.000183868	0.040273	0.00987523	0.0455149	0.574638
ATAD2B	3.15061e-33	0.518674	7.7127e-29	cluster1		KCTD12	5.01516e-07	0.473692	0.0122771	cluster4		Early-stage	tumor	0.740434	0.00331877	4.64058e-05	4.64058e-05	4.64058e-05	0.0010271	4.64058e-05	0.0678132	4.64058e-05	0.0873109	0.051097	0.045178	0.00358861
SOX9-AS1	4.02055e-33	0.369881	9.8423e-29	cluster1		CCS	5.191e-07	0.436624	0.0127076	cluster4		Early-stage	tumor	0.852668	4.76667e-05	4.76667e-05	0.00890666	4.76667e-05	0.000522622	4.76667e-05	0.0230273	4.76667e-05	0.0484044	0.00222388	0.00216374	0.0618453
CCT2	4.26124e-33	1.01753	1.04315e-28	cluster1		CTSZ	5.30843e-07	0.505509	0.012995	cluster4		Early-stage	tumor	0.628981	4.701e-05	4.701e-05	4.701e-05	4.701e-05	0.00319896	4.701e-05	0.0252951	4.701e-05	4.701e-05	0.11295	0.0163824	0.212864
SNAI2	4.70345e-33	0.983528	1.1514e-28	cluster1		S100A4	5.49898e-07	0.416711	0.0134615	cluster4		Early-stage	tumor	0.909766	5.41695e-05	5.41695e-05	0.00150121	5.41695e-05	0.000181196	5.41695e-05	0.0378909	5.41695e-05	0.0197843	0.0209633	0.000995791	0.00864692
ZNF850	5.99855e-33	0.522953	1.46844e-28	cluster1		NEURL1B	5.62964e-07	0.355414	0.0137814	cluster4		Early-stage	tumor	0.955716	5.70847e-05	5.70847e-05	0.001011	5.70847e-05	0.000115825	5.70847e-05	0.0205322	0.000471204	0.00522702	0.0130433	5.70847e-05	0.00359768
DNAJC15	8.28185e-33	1.07307	2.0274e-28	cluster1		HEPH	5.94966e-07	0.314109	0.0145648	cluster4		Early-stage	non-tumor	0.447648	5.2552e-05	0.0124656	5.2552e-05	5.2552e-05	0.00114274	5.2552e-05	0.0210647	0.00342202	0.0336603	0.00992194	0.00199755	0.468467
RNF114	8.43717e-33	1.00082	2.06542e-28	cluster1		PMP22	5.97314e-07	0.461959	0.0146222	cluster4		Early-stage	tumor	0.910137	7.71854e-05	7.71854e-05	0.00576147	7.71854e-05	0.000200756	0.00292876	0.0373199	0.00157627	0.0148841	0.00291268	0.0108911	0.0131568
UBXN2A	8.48604e-33	1.00643	2.07738e-28	cluster1		ELK3	6.27048e-07	0.425091	0.0153501	cluster4		Early-stage	tumor	0.542011	6.74418e-05	6.74418e-05	6.74418e-05	0.00672676	0.00275091	0.00278819	0.0297914	6.74418e-05	0.161952	0.0901686	0.108345	0.0551967
CYREN	8.57156e-33	1.00682	2.09832e-28	cluster1		NFKBIA	6.3863e-07	0.429192	0.0156337	cluster4		Early-stage	tumor	0.940089	5.40094e-05	5.40094e-05	0.00551195	5.40094e-05	0.000133279	0.000301976	0.0182505	5.40094e-05	0.00924784	0.000957307	0.0175624	0.00772935
WASF3	9.63843e-33	0.499022	2.35949e-28	cluster1		MAP1B	6.44169e-07	0.493588	0.0157693	cluster4		Early-stage	non-tumor	0.0996723	4.56271e-05	4.56271e-05	0.0110435	4.56271e-05	0.00558147	4.56271e-05	0.0299367	0.0223003	0.328914	0.187144	0.293196	0.0220296
CDH1	1.05168e-32	1.05396	2.57451e-28	cluster1		TCF4	6.54986e-07	0.472641	0.0160341	cluster4		Early-stage	tumor	0.768252	7.17549e-05	7.17549e-05	0.000678333	7.17549e-05	0.000289221	7.17549e-05	0.00267001	0.00115284	0.0407417	7.17549e-05	0.00029155	0.185566
TPI1	1.51092e-32	0.756038	3.69874e-28	cluster1		EPS8	6.61598e-07	0.526311	0.0161959	cluster4		Early-stage	tumor	0.919302	3.61725e-05	3.61725e-05	0.00913821	3.61725e-05	3.61725e-05	3.61725e-05	0.0237398	0.00101504	0.0297107	0.00642921	3.61725e-05	0.0104484
KSR2	1.52629e-32	0.344828	3.73636e-28	cluster1		MASP1	6.6282e-07	0.327165	0.0162258	cluster4		Early-stage	tumor	0.839306	6.15148e-05	0.0247856	0.0088319	3.48292e-05	3.98114e-05	3.48292e-05	0.0517678	3.48292e-05	0.0436082	3.48292e-05	0.0255808	0.00587881
HAPLN4	1.52629e-32	0.344828	3.73636e-28	cluster1		IL10RA	6.68382e-07	0.380649	0.016362	cluster4		Early-stage	tumor	0.877888	0.00686161	4.96118e-05	4.96118e-05	4.96118e-05	9.20738e-05	4.96118e-05	0.0271795	0.00212329	0.0426381	4.96118e-05	0.0182469	0.024722
IKBKB	1.53658e-32	0.967163	3.76154e-28	cluster1		LMO2	6.70802e-07	0.345387	0.0164212	cluster4		Early-stage	tumor	0.909369	5.06545e-05	5.06545e-05	0.00128925	5.06545e-05	0.000859936	5.06545e-05	0.0277917	5.06545e-05	0.052461	5.06545e-05	5.06545e-05	0.00787415
AF279873.3	1.54214e-32	0.367371	3.77516e-28	cluster1		CD53	6.80678e-07	0.409001	0.016663	cluster4		Early-stage	tumor	0.633293	6.97489e-05	0.0118981	6.97489e-05	6.97489e-05	0.00594722	6.97489e-05	0.0220109	6.97489e-05	0.123113	0.0517537	0.0806681	0.0709677
FAM204A	1.55442e-32	0.853119	3.80522e-28	cluster1		NEDD9	6.83725e-07	0.304128	0.0167376	cluster4		Early-stage	tumor	0.930364	4.97397e-05	4.97397e-05	0.00334959	4.97397e-05	0.000223408	0.000114014	0.0427169	4.97397e-05	0.0103777	0.00142559	0.00434601	0.00688395
RBP7	1.7394e-32	0.538866	4.25805e-28	cluster1		CMKLR1	7.16632e-07	0.334419	0.0175432	cluster4		Early-stage	non-tumor	0.503602	0.000119366	0.00522829	0.00492293	0.000119366	0.000969265	0.00245552	0.0222025	0.00211237	0.029278	0.0218212	0.00531487	0.401854
AL596442.2	2.98751e-32	0.364489	7.31341e-28	cluster1		NUAK1	7.28334e-07	0.274665	0.0178296	cluster4		Early-stage	tumor	0.911154	0.00167254	5.09967e-05	5.09967e-05	5.09967e-05	0.000142791	5.09967e-05	0.03698	5.09967e-05	0.0276022	0.00987873	5.09967e-05	0.0122634
LINC02802	3.10492e-32	0.739512	7.60084e-28	cluster1		CCL5	7.87217e-07	0.632096	0.0192711	cluster4		Early-stage	tumor	0.878521	0.0245431	5.18634e-05	5.13963e-05	5.13963e-05	5.13963e-05	5.13963e-05	0.0301598	5.13963e-05	0.0504562	5.13963e-05	0.0115035	0.00445631
MAK16	3.35001e-32	0.59368	8.20084e-28	cluster1		NLRC5	7.87561e-07	0.536433	0.0192795	cluster4		Early-stage	tumor	0.933903	0.00451151	5.5928e-05	0.000888632	5.47515e-05	0.000261883	5.47515e-05	0.0354458	5.47515e-05	0.0014504	0.0104323	5.47515e-05	0.012832
ADAMTS15	4.01266e-32	0.4975	9.823e-28	cluster1		H6PD	8.87252e-07	0.376305	0.0217199	cluster4		Early-stage	non-tumor	0.0974628	1.87942e-05	0.0240081	1.87942e-05	0.040729	0.00153556	0.00141525	0.0205712	0.00127505	0.0115679	0.00171578	0.00568706	0.793995
APOE	4.10918e-32	1.13936	1.00593e-27	cluster1		IL4R	9.04359e-07	0.39439	0.0221387	cluster4		Early-stage	tumor	0.928007	3.59861e-05	0.0148604	3.59861e-05	3.59861e-05	4.57866e-05	3.59861e-05	0.00692883	3.59861e-05	0.013584	3.59861e-05	0.0217656	0.0145927
ZDHHC5	4.22645e-32	1.03806	1.03463e-27	cluster1		SDC2	9.26204e-07	0.503984	0.0226735	cluster4		Early-stage	tumor	0.590268	6.75343e-05	0.0158002	6.75343e-05	0.00634267	0.00651486	6.75343e-05	0.00880275	6.75343e-05	0.213713	0.0421755	0.0738283	0.0422848
TIMM50	4.38114e-32	0.995172	1.0725e-27	cluster1		WSB1	9.99509e-07	0.435796	0.024468	cluster4		Early-stage	non-tumor	0.292261	0.0811423	5.30089e-05	5.30089e-05	0.00185492	0.00571463	0.00851264	0.0185264	5.30089e-05	0.0356532	5.30089e-05	0.0439556	0.512167
PLXNA2	4.44814e-32	0.506353	1.0889e-27	cluster1		ICAM1	1.00105e-06	0.458379	0.0245056	cluster4		Early-stage	non-tumor	0.23744	0.020718	2.90695e-05	2.90695e-05	0.00605244	0.00118679	2.90695e-05	0.0336737	0.00114479	0.0694043	0.547115	0.057779	0.0253989
ZNF628	4.74845e-32	0.593841	1.16242e-27	cluster1		ARPC5	1.02633e-06	0.425031	0.0251246	cluster4		Early-stage	tumor	0.940043	0.0173064	4.75848e-05	4.75848e-05	4.75848e-05	7.59354e-05	0.00484941	0.0198117	4.75848e-05	0.009772	4.75848e-05	0.00289329	0.00501084
CIAO1	4.85646e-32	1.00147	1.18886e-27	cluster1		LAMB2	1.06871e-06	0.428874	0.0261619	cluster4		Early-stage	tumor	0.91189	5.13836e-05	0.00809359	5.13836e-05	5.13836e-05	0.000496716	0.00210937	0.0199224	5.13836e-05	0.00712827	0.0246701	0.0103698	0.015114
MAP4K4	5.07182e-32	0.922989	1.24158e-27	cluster1		PLAUR	1.07505e-06	0.40045	0.0263172	cluster4		Early-stage	non-tumor	0.25038	0.0333162	3.70534e-05	3.70534e-05	3.70534e-05	0.00271872	3.70534e-05	0.026386	0.00191248	0.0222062	0.00649205	0.0134197	0.64302
ATP5F1E	6.09308e-32	0.615962	1.49159e-27	cluster1		C1RL	1.10783e-06	0.26412	0.0271197	cluster4		Early-stage	tumor	0.842922	4.72025e-05	4.72025e-05	4.72025e-05	4.72025e-05	0.000398096	4.72025e-05	0.0450561	4.72025e-05	0.0902861	0.0150316	0.00313043	0.00289223
SSU72	6.45117e-32	0.942699	1.57925e-27	cluster1		HEYL	1.16788e-06	0.273682	0.0285896	cluster4		Early-stage	tumor	0.924833	3.61392e-05	3.61392e-05	3.61392e-05	3.61392e-05	3.61392e-05	0.00106877	0.0257612	3.61392e-05	0.0322534	3.61392e-05	0.013271	0.00255919
EPB41L4A-AS1	6.47746e-32	0.914008	1.58568e-27	cluster1		FRY	1.16959e-06	0.327778	0.0286315	cluster4		Early-stage	tumor	0.244636	0.000551482	0.0225166	0.000551482	0.0203316	0.119374	0.0449787	0.0721425	0.0185422	0.14946	0.0967682	0.111342	0.0988053
URI1	6.97373e-32	1.02997	1.70717e-27	cluster1		CD6	1.17518e-06	0.319372	0.0287685	cluster4		Early-stage	non-tumor	0.111442	1.39907e-05	1.39907e-05	1.39907e-05	0.00493563	0.000570234	1.39907e-05	0.000393676	0.00213386	0.00152856	0.0173345	1.39907e-05	0.861592
PRKCE	7.69393e-32	0.754244	1.88347e-27	cluster1		MGAT4A	1.19224e-06	0.275916	0.029186	cluster4		Early-stage	tumor	0.630113	7.2063e-05	0.0109392	7.2063e-05	7.2063e-05	0.0019824	7.2063e-05	0.0251164	7.2063e-05	0.14744	0.061608	0.0593254	0.0631147
AP000593.3	7.97533e-32	0.388526	1.95236e-27	cluster1		CST7	1.20429e-06	0.331621	0.029481	cluster4		Early-stage	tumor	0.809604	4.81885e-05	4.81885e-05	4.81885e-05	0.0106681	0.00292902	4.81885e-05	0.00804344	4.81885e-05	0.0861345	0.0319729	0.0398061	0.0106007
ODC1	8.04208e-32	1.02628	1.9687e-27	cluster1		MCRIP1	1.26223e-06	0.415037	0.0308994	cluster4		Early-stage	tumor	0.69968	6.9436e-05	6.9436e-05	0.0169896	6.9436e-05	0.00115213	0.00150755	0.0125357	0.00158463	0.127634	0.0473678	0.0688099	0.0225304
ZFY	8.65263e-32	0.55141	2.11816e-27	cluster1		FSTL1	1.29051e-06	0.468553	0.0315916	cluster4		Early-stage	tumor	0.851935	0.00959619	5.20621e-05	0.00231139	0.00421397	0.000221549	5.20621e-05	0.0239244	5.20621e-05	0.0269169	0.00334816	0.0117485	0.0656276
NINL	1.05422e-31	0.64075	2.58074e-27	cluster1		CORO1A	1.36081e-06	0.748572	0.0333127	cluster4		Early-stage	tumor	0.882898	4.81597e-05	0.0119077	4.81597e-05	4.81597e-05	0.00021478	4.81597e-05	0.0547821	4.81597e-05	0.0388777	0.00645853	4.81597e-05	0.0045727
TIAL1	1.2749e-31	0.933334	3.12097e-27	cluster1		ADRA2A	1.38259e-06	0.395672	0.0338457	cluster4		Early-stage	non-tumor	0.269476	0.0274291	9.17052e-05	9.17052e-05	0.0246592	0.00166929	9.17052e-05	0.0328442	0.00449251	0.252551	0.174623	0.175154	0.036827
STK32A	1.2912e-31	0.837426	3.16085e-27	cluster1		ABCA8	1.46277e-06	0.26738	0.0358085	cluster4		Early-stage	tumor	0.923152	0.00819338	3.79155e-05	0.000738164	0.00111121	3.79155e-05	3.79155e-05	0.0219349	3.79155e-05	0.015074	0.0133429	0.00732693	0.0089745
LINC00839	1.8702e-31	0.59368	4.57824e-27	cluster1		CCDC80	1.46466e-06	0.312099	0.0358548	cluster4		Early-stage	tumor	0.122587	0.0192364	0.0116035	0.0151359	0.000113114	0.100887	0.000113114	0.0425093	0.000113114	0.305802	0.220008	0.104239	0.0576528
MDK	2.1996e-31	0.907631	5.38462e-27	cluster1		DYSF	1.53609e-06	0.430634	0.0376036	cluster4		Early-stage	tumor	0.923423	0.00126961	2.37499e-05	2.37499e-05	0.00017707	2.37499e-05	2.37499e-05	0.0219177	2.37499e-05	0.0437686	2.64669e-05	0.00616282	0.00313589
SALL3	2.41342e-31	0.356144	5.90804e-27	cluster1		ACTN1	1.56243e-06	0.560197	0.0382484	cluster4		Early-stage	tumor	0.622716	0.0144649	6.84432e-05	6.84432e-05	0.0209018	0.00596914	6.84432e-05	0.0291604	0.000847441	0.140967	0.0433263	0.0818014	0.0396407
CLEC2L	2.42349e-31	0.367371	5.9327e-27	cluster1		PNPLA6	1.6664e-06	0.393584	0.0407934	cluster4		Early-stage	non-tumor	0.187249	0.00934968	1.96786e-05	1.96786e-05	0.0271802	0.000615782	1.96786e-05	0.0306745	1.96786e-05	0.0137477	1.96786e-05	1.96786e-05	0.731065
CACNA2D2	2.43263e-31	0.378512	5.95509e-27	cluster1		CD151	1.66988e-06	0.449561	0.0408787	cluster4		Early-stage	tumor	0.810543	0.00460073	7.16197e-05	7.16197e-05	7.16197e-05	0.00147887	7.16197e-05	0.0206769	7.16197e-05	0.0464324	0.0297371	0.0224053	0.063768
HDDC2	2.44887e-31	0.981017	5.99483e-27	cluster1		SEZ6L2	1.76334e-06	0.287098	0.0431665	cluster4		Early-stage	tumor	0.33372	0.000368393	0.0105454	0.000368393	0.00609126	0.0141884	0.00448654	0.00736902	0.00526698	0.117582	0.242777	0.182189	0.0750478
MON2	2.68882e-31	0.999054	6.58222e-27	cluster1		RGS5	1.76398e-06	0.614459	0.0431821	cluster4		Early-stage	tumor	0.804481	0.0309479	3.34775e-05	3.34775e-05	3.34775e-05	9.04872e-05	3.34775e-05	0.0150921	3.34775e-05	0.0646497	0.019847	0.0194369	0.045288
SLC35E2B	3.84541e-31	0.622736	9.41357e-27	cluster1		SYNPR	1.81327e-06	0.360102	0.0443888	cluster4		Early-stage	tumor	0.632889	0.00314204	0.000106718	0.000106718	0.00529247	0.00145252	0.00439923	0.0275187	0.00398074	0.061773	0.00840422	0.00459339	0.246341
CDCA7L	3.93978e-31	0.739447	9.64458e-27	cluster1		C5AR1	1.91925e-06	0.371969	0.0469833	cluster4		Early-stage	tumor	0.914592	3.40503e-05	3.40503e-05	3.40503e-05	3.40503e-05	0.000134836	3.40503e-05	0.0368149	3.40503e-05	0.0277577	4.35177e-05	0.0129798	0.00747329
LAPTM4B	4.09215e-31	0.940344	1.00176e-26	cluster1		SH2D3C	1.92093e-06	0.251902	0.0470243	cluster4		Early-stage	tumor	0.839711	0.0187053	5.15434e-05	0.00695499	5.15434e-05	0.000284473	5.15434e-05	0.0436827	5.15434e-05	0.0388335	0.0114885	0.030749	0.00938463
RBPMS2	4.10362e-31	0.52008	1.00457e-26	cluster1		NID1	1.92184e-06	0.492375	0.0470466	cluster4		Early-stage	non-tumor	0.253945	8.39874e-05	8.39874e-05	8.39874e-05	0.0195666	0.014976	0.00662196	8.39874e-05	8.39874e-05	0.100166	0.107631	0.099103	0.39757
CDK2	4.32039e-31	0.853044	1.05763e-26	cluster1		EMCN	1.95796e-06	0.440878	0.0479309	cluster4		Early-stage	non-tumor	0.341103	3.63548e-05	3.63548e-05	3.63548e-05	0.00368845	0.0014511	0.00499787	0.0204089	0.00122759	0.0278224	3.63548e-05	0.0417735	0.557382
FAAP24	4.70209e-31	0.502178	1.15107e-26	cluster1		MSN	1.96849e-06	0.433593	0.0481886	cluster4		Early-stage	tumor	0.983258	3.434e-05	3.434e-05	0.000857088	0.000154197	5.8377e-05	3.434e-05	0.0082297	3.434e-05	0.00318765	3.434e-05	3.434e-05	0.00404865
C18orf21	5.16467e-31	0.631387	1.26431e-26	cluster1		ACVRL1	1.97364e-06	0.334225	0.0483147	cluster4		Early-stage	tumor	0.725987	4.94691e-05	4.94691e-05	4.94691e-05	4.94691e-05	0.00324531	4.94691e-05	0.0325026	4.94691e-05	0.0976717	0.0178462	0.026653	0.0957971
TWF1	5.48103e-31	0.991283	1.34176e-26	cluster1		CPNE1	2.02561e-06	0.434021	0.049587	cluster4		Early-stage	non-tumor	0.231856	0.0136022	0.00670764	0.00868787	0.000147449	0.0386177	0.000147449	0.0347362	0.0252934	0.262601	0.113295	0.221167	0.0431403
PSMD6	5.59949e-31	0.94735	1.37075e-26	cluster1		CAV1	2.1513e-06	0.52008	0.0526638	cluster4		Early-stage	tumor	0.545636	9.81185e-05	0.0680133	9.81185e-05	9.81185e-05	0.0427826	0.0033282	0.0247198	0.00682875	0.12421	0.0139708	0.0755435	0.0946729
EIF3A	6.46224e-31	0.916413	1.58196e-26	cluster1		DOK2	2.21935e-06	0.306869	0.0543297	cluster4		Early-stage	tumor	0.889819	0.0129368	3.56767e-05	0.00234245	3.56767e-05	3.56767e-05	3.56767e-05	0.0124001	3.56767e-05	0.0428354	3.56767e-05	0.0134077	0.0260444
PCDH7	7.07527e-31	0.901222	1.73203e-26	cluster1		SYNPO	2.48803e-06	0.342888	0.060907	cluster4		Early-stage	tumor	0.908897	5.61155e-05	0.0114066	5.61155e-05	5.61155e-05	9.239e-05	5.61155e-05	0.0269057	5.61155e-05	0.0191754	0.0201921	0.00791902	0.00513084
GRHL3	8.17308e-31	0.397592	2.00077e-26	cluster1		HCLS1	2.52355e-06	0.368867	0.0617766	cluster4		Early-stage	tumor	0.867967	0.0276521	6.90653e-05	0.00536631	6.90653e-05	0.000467268	6.90653e-05	0.019863	0.00221621	0.0258509	6.90653e-05	0.00337981	0.0469613
NDUFS5	8.78834e-31	0.847814	2.15138e-26	cluster1		ITGA7	2.53404e-06	0.566347	0.0620333	cluster4		Early-stage	non-tumor	0.278418	0.103932	0.0198969	0.000157946	0.0185462	0.00764138	0.015183	0.0223925	0.0247859	0.137455	0.0351813	0.0513415	0.285068
STMN1	9.01963e-31	0.977473	2.20801e-26	cluster1		ARHGDIB	2.61391e-06	0.543749	0.0639885	cluster4		Early-stage	tumor	0.691034	7.00594e-05	0.00875625	7.00594e-05	7.00594e-05	0.00963289	0.00103761	0.0323413	0.00209954	0.197627	0.00324425	0.0424237	0.0115933
ERVMER34-1	9.37286e-31	0.369881	2.29447e-26	cluster1		BATF	2.67075e-06	0.269607	0.0653799	cluster4		Early-stage	tumor	0.889473	0.0188536	7.34887e-05	7.34887e-05	7.34887e-05	0.000402823	7.34887e-05	0.0186893	0.000813723	0.0244329	0.00798669	0.0251436	0.0139107
AJ011932.1	9.37286e-31	0.369881	2.29447e-26	cluster1		CALCRL	2.6844e-06	0.44151	0.0657141	cluster4		Early-stage	tumor	0.17394	0.127308	0.0628786	0.000443101	0.115255	0.118861	0.00736382	0.0254198	0.0101324	0.179148	0.00913348	0.0996736	0.0704432
CNNM3	1.01242e-30	0.734502	2.47839e-26	cluster1		NFIL3	2.86051e-06	0.252542	0.0700254	cluster4		Early-stage	tumor	0.49515	0.0236556	7.70719e-05	0.012908	7.70719e-05	0.00344488	7.70719e-05	0.0294444	7.70719e-05	0.0410442	7.70719e-05	0.0473924	0.346575
PPP6R3	1.08471e-30	0.971952	2.65536e-26	cluster1		CCDC85B	3.1538e-06	0.456457	0.0772049	cluster4		Early-stage	tumor	0.858441	0.0113641	0.0081484	0.00818286	3.41969e-05	6.05235e-05	3.41969e-05	0.0242132	3.41969e-05	0.0281508	0.00944956	0.0424002	0.00948704
TXNDC5	1.10581e-30	0.950918	2.70703e-26	cluster1		GSTT2B	3.17178e-06	0.291998	0.0776453	cluster4		Early-stage	tumor	0.904001	0.022283	4.85769e-05	4.85769e-05	4.85769e-05	0.000186558	0.00412325	0.034175	4.85769e-05	0.0241311	0.0028552	0.00308167	0.00496904
PRMT2	1.10846e-30	0.94841	2.7135e-26	cluster1		FLNA	3.25384e-06	0.44953	0.0796541	cluster4		Early-stage	tumor	0.245917	0.00693269	0.000150299	0.000150299	0.000150299	0.0623436	0.000150299	0.0428978	0.00514026	0.208654	0.147956	0.208917	0.0706399
C6orf47	1.12393e-30	0.703916	2.75139e-26	cluster1		SLC44A2	3.5595e-06	0.428035	0.0871366	cluster4		Early-stage	non-tumor	0.186476	1.4991e-05	1.4991e-05	4.18085e-05	1.4991e-05	0.000756748	1.4991e-05	0.00845077	0.000760644	0.0163077	1.4991e-05	8.20292e-05	0.78705
MICALL1	1.17227e-30	0.954443	2.86971e-26	cluster1		SPECC1L	3.65124e-06	0.374558	0.0893822	cluster4		Early-stage	tumor	0.863321	5.51167e-05	5.51167e-05	0.00661466	5.51167e-05	5.51167e-05	5.51167e-05	0.0116379	5.51167e-05	0.0286313	5.51167e-05	0.01119	0.0782198
SRP72	1.43172e-30	0.878834	3.50484e-26	cluster1		NOTCH4	3.71182e-06	0.307889	0.0908653	cluster4		Early-stage	tumor	0.646698	6.80696e-05	6.80696e-05	0.000875666	0.00213146	0.00129782	6.80696e-05	0.012942	0.0022905	0.0586513	0.0128731	0.0732949	0.188741
NOS3	1.49044e-30	0.534657	3.6486e-26	cluster1		TCIM	3.79095e-06	0.288345	0.0928025	cluster4		Early-stage	tumor	0.94661	5.06991e-05	5.06991e-05	0.00367984	5.06991e-05	0.00024823	0.000491012	0.0236172	5.06991e-05	0.00934459	5.06991e-05	0.0049246	0.0108311
RABL6	1.91929e-30	0.863397	4.69842e-26	cluster1		RPL10	3.97128e-06	0.271655	0.0972169	cluster4		Early-stage	tumor	0.78363	0.00557611	4.86845e-05	4.86845e-05	4.86845e-05	0.00220349	0.00107029	0.011085	0.000909486	0.11771	0.0267476	0.0360923	0.014829
DAGLA	2.89724e-30	0.497958	7.09244e-26	cluster1		SIGLEC1	4.05501e-06	0.303289	0.0992668	cluster4		Early-stage	tumor	0.869738	0.00882631	0.018276	0.000238916	4.64541e-05	7.19173e-05	3.22844e-05	0.0301049	3.22844e-05	0.046766	3.22844e-05	0.0227342	0.00310016
UBE2S	2.93887e-30	0.96338	7.19435e-26	cluster1		CYB5R3	4.10789e-06	0.450084	0.100561	cluster4		Early-stage	tumor	0.864092	0.014294	5.01523e-05	0.0029295	5.01523e-05	0.000438051	5.01523e-05	0.0244542	5.01523e-05	0.0450007	5.01523e-05	0.0305286	0.018012
GRIP1	3.0132e-30	0.496938	7.37632e-26	cluster1		ERG	4.27313e-06	0.292181	0.104606	cluster4		Early-stage	tumor	0.895613	0.00477634	0.00813931	2.26934e-05	0.00991512	3.78039e-05	2.26934e-05	0.0269369	2.26934e-05	0.0417847	0.00163484	0.00485891	0.00623505
CSMD1	3.74404e-30	0.344828	9.16542e-26	cluster1		CFLAR	4.33822e-06	0.37707	0.1062	cluster4		Early-stage	non-tumor	0.189385	0.000164193	2.93435e-05	2.93435e-05	2.93435e-05	0.00118982	2.93435e-05	0.00842792	2.93435e-05	0.0145655	2.93435e-05	0.00266176	0.783429
ATP5ME	4.9255e-30	0.747937	1.20576e-25	cluster1		ACAP1	4.37712e-06	0.387557	0.107152	cluster4		Early-stage	tumor	0.786395	4.98766e-05	0.0172867	0.00335213	0.00706455	0.000227793	4.98766e-05	0.0171174	4.98766e-05	0.0505282	0.0157275	0.0152946	0.0868562
EBPL	5.45311e-30	0.638167	1.33492e-25	cluster1		PDLIM7	4.4244e-06	0.505235	0.108309	cluster4		Early-stage	tumor	0.754852	6.91404e-05	0.00819914	6.91404e-05	6.91404e-05	0.00108177	6.91404e-05	0.011448	0.00115029	0.111983	0.0353916	0.0563989	0.0192194
EOMES	6.40262e-30	0.490933	1.56736e-25	cluster1		FBXO7	4.45426e-06	0.506041	0.10904	cluster4		Early-stage	tumor	0.804611	0.02172	4.86818e-05	4.86818e-05	4.86818e-05	0.000728636	4.86818e-05	0.0249749	4.86818e-05	0.033322	0.0563862	0.0214303	0.0365837
USF2	9.00674e-30	1.01404	2.20485e-25	cluster1		MSC	4.52286e-06	0.26403	0.11072	cluster4		Early-stage	tumor	0.956123	5.43998e-05	5.43998e-05	0.00019698	5.43998e-05	0.000328229	5.43998e-05	0.0303846	0.000741115	0.00102474	0.000219537	0.00674793	0.00401662
PDCD5	9.58124e-30	0.906891	2.34549e-25	cluster1		APOL2	4.77402e-06	0.345597	0.116868	cluster4		Early-stage	tumor	0.902646	3.53575e-05	0.00859355	3.53575e-05	3.53575e-05	3.53575e-05	0.000979632	0.00405567	3.53575e-05	0.0266929	3.53575e-05	0.00904242	0.0477779
AP000439.2	1.10133e-29	0.469485	2.69606e-25	cluster1		CHI3L1	4.95046e-06	0.418184	0.121187	cluster4		Early-stage	tumor	0.940573	0.0038514	3.4211e-05	3.4211e-05	0.00274606	3.4211e-05	3.4211e-05	0.00982087	3.4211e-05	0.0274588	0.00244973	0.00147414	0.0114552
NOA1	1.11816e-29	0.60421	2.73725e-25	cluster1		TNFSF13	5.07105e-06	0.315929	0.124139	cluster4		Early-stage	tumor	0.851784	0.00314579	4.76927e-05	0.00648774	0.00146264	0.000271636	4.76927e-05	0.0166743	4.76927e-05	0.0484793	0.0191273	0.0174192	0.0350049
ZNF786	1.1345e-29	0.518674	2.77725e-25	cluster1		MFGE8	5.32131e-06	0.451027	0.130266	cluster4		Early-stage	non-tumor	0.25802	0.0301544	3.79116e-05	3.79116e-05	0.0470766	0.00263853	3.79116e-05	0.00565465	3.79116e-05	0.0377849	0.0186046	0.0163581	0.583557
DLL3	1.2212e-29	0.660251	2.98949e-25	cluster1		PLAC9	5.44834e-06	0.439083	0.133375	cluster4		Early-stage	tumor	0.737876	0.00931725	4.78503e-05	0.00470533	0.00139508	0.00137924	4.78503e-05	0.0201266	4.78503e-05	0.13902	0.014252	0.0506446	0.0211396
MOV10L1	1.47552e-29	0.377638	3.61207e-25	cluster1		INPP5D	5.58387e-06	0.287802	0.136693	cluster4		Early-stage	tumor	0.389771	0.000141305	0.000141305	0.000141305	0.02963	0.0282547	0.000141305	0.0232335	0.000141305	0.178177	0.172907	0.128233	0.0490877
TSTA3	1.58539e-29	0.892025	3.88104e-25	cluster1		RAB34	5.74306e-06	0.461462	0.14059	cluster4		Early-stage	tumor	0.696143	7.26839e-05	0.0106617	7.26839e-05	7.26839e-05	0.00417531	0.00682998	0.03645	7.26839e-05	0.0583301	0.0456014	0.000189928	0.141328
RPP14	1.63022e-29	0.609786	3.99079e-25	cluster1		PTMS	5.74626e-06	0.420938	0.140668	cluster4		Early-stage	non-tumor	0.248315	0.0402413	0.00855266	0.00159137	0.0170384	0.00297797	0.000977158	0.0227671	2.84393e-05	0.0163365	0.00712508	0.0272182	0.606831
MTA3	1.97921e-29	0.777811	4.84511e-25	cluster1		SERPINA1	5.90288e-06	0.295574	0.144503	cluster4		Early-stage	non-tumor	0.56508	0.0246769	6.91688e-05	6.91688e-05	0.00349659	0.00161558	6.91688e-05	0.0119341	0.00215953	0.0507006	6.91688e-05	0.0203352	0.319725
RPS6KB2	2.09204e-29	0.914634	5.12132e-25	cluster1		KANK2	6.21659e-06	0.315687	0.152182	cluster4		Early-stage	tumor	0.82087	3.30487e-05	3.30487e-05	3.30487e-05	3.30487e-05	0.000525161	0.00448046	0.0101956	3.30487e-05	0.082307	0.0238208	0.0167386	0.0408975
SEH1L	2.17532e-29	0.785383	5.32518e-25	cluster1		FILIP1L	6.32002e-06	0.328738	0.154714	cluster4		Early-stage	tumor	0.451843	0.0405958	0.000150705	0.000150705	0.000150705	0.0211845	0.0049251	0.0231801	0.0128797	0.16333	0.0304283	0.133949	0.117232
PROSER1	2.24701e-29	0.685038	5.50069e-25	cluster1		SLA	6.41728e-06	0.252542	0.157095	cluster4		Early-stage	non-tumor	0.136737	0.391139	0.134751	0.000504797	0.0719388	0.0192672	0.0239719	0.0481779	0.00133736	0.0792571	0.0116381	0.0604151	0.0208643
PRKY	2.66332e-29	0.579629	6.5198e-25	cluster1		OSMR	6.53426e-06	0.318302	0.159959	cluster4		Early-stage	tumor	0.600197	0.0208409	9.70797e-05	9.70797e-05	9.70797e-05	0.0102656	0.0080846	0.0387454	0.00244852	0.184359	0.0262038	0.0666201	0.0419431
DDX39B	2.687e-29	0.879383	6.57778e-25	cluster1		FAM20C	6.67237e-06	0.417176	0.16334	cluster4		Early-stage	tumor	0.940609	5.13352e-05	0.00432258	5.13352e-05	0.000176504	0.000378308	5.13352e-05	0.0149761	0.000899469	0.0104453	0.0104683	0.0101448	0.00742556
LHX2	2.86221e-29	0.417145	7.00668e-25	cluster1		GAS6	6.71127e-06	0.339799	0.164292	cluster4		Early-stage	tumor	0.37055	9.71434e-05	0.0142501	9.71434e-05	0.00138845	0.0105102	9.71434e-05	0.0380906	0.00946665	0.286012	0.147486	0.104199	0.0177557
NARS2	2.8627e-29	0.920199	7.00788e-25	cluster1		SOX18	6.80934e-06	0.375699	0.166693	cluster4		Early-stage	tumor	0.233342	0.0186885	0.0839549	0.000408059	0.0196694	0.136728	0.00144895	0.0151947	0.00368507	0.242688	0.0678512	0.110327	0.0660142
ALKBH3	2.87669e-29	0.691314	7.04213e-25	cluster1		TNS2	6.94734e-06	0.475158	0.170071	cluster4		Early-stage	non-tumor	0.157545	0.0583391	2.72366e-05	2.72366e-05	2.72366e-05	0.000719526	0.00241585	0.040321	2.72366e-05	0.013491	2.72366e-05	0.020569	0.706463
WDCP	2.89242e-29	0.490933	7.08064e-25	cluster1		UVRAG	6.99307e-06	0.276027	0.17119	cluster4		Early-stage	tumor	0.803739	0.00680831	5.04596e-05	5.04596e-05	5.04596e-05	0.000850142	5.04596e-05	0.0304625	5.04596e-05	0.0300742	0.0121709	0.018143	0.0975
ATP5MPL	3.9504e-29	0.772931	9.67058e-25	cluster1		SORBS3	7.00718e-06	0.458388	0.171536	cluster4		Early-stage	tumor	0.797086	0.0523554	7.2845e-05	0.00541304	7.2845e-05	0.000783597	7.2845e-05	0.0861655	7.2845e-05	0.0200084	0.0179444	0.0076893	0.0122625
RPL27	4.29524e-29	0.612226	1.05148e-24	cluster1		PPM1F	7.07308e-06	0.459432	0.173149	cluster4		Early-stage	tumor	0.893519	7.4636e-05	0.000989995	0.00717136	0.00051079	0.000443301	7.4636e-05	0.00768835	7.4636e-05	0.0202089	0.0135943	0.0155927	0.0400578
MKRN1	4.83273e-29	0.894757	1.18305e-24	cluster1		GASK1B	7.25574e-06	0.349678	0.17762	cluster4		Early-stage	tumor	0.830879	0.0539462	3.47831e-05	3.47831e-05	3.47831e-05	3.47831e-05	3.47831e-05	0.0383923	3.47831e-05	0.048597	3.47831e-05	0.01741	0.010532
ZNF667-AS1	5.39779e-29	0.378724	1.32138e-24	cluster1		NEGR1	7.89073e-06	0.278802	0.193165	cluster4		Early-stage	tumor	0.936318	5.18649e-05	5.18649e-05	5.18649e-05	5.18649e-05	0.000334345	5.18649e-05	0.0168764	5.18649e-05	0.0124362	5.18649e-05	0.0262536	0.00741807
NCOA7	6.14435e-29	0.702672	1.50414e-24	cluster1		ZNF580	8.0471e-06	0.329137	0.196993	cluster4		Early-stage	tumor	0.270766	7.03898e-05	0.0293705	7.03898e-05	7.03898e-05	0.00239538	0.00793163	0.0777386	0.00287793	0.413142	0.0366603	0.131818	0.0270893
MED28	6.60849e-29	0.862496	1.61776e-24	cluster1		DLC1	8.2079e-06	0.28419	0.200929	cluster4		Early-stage	tumor	0.567191	0.0450379	0.000150267	0.000150267	0.0292979	0.0123382	0.00925892	0.00994044	0.00370268	0.0870282	0.042946	0.0842174	0.108741
NCAM1	6.83177e-29	0.430453	1.67242e-24	cluster1		COL12A1	8.70525e-06	0.683667	0.213104	cluster4		Early-stage	tumor	0.86308	0.0222388	0.00422448	4.84905e-05	4.84905e-05	0.000311481	4.84905e-05	0.0554573	4.84905e-05	0.0180184	0.0130793	0.0141382	0.00925822
PER3	7.31306e-29	0.678667	1.79024e-24	cluster1		GJA4	8.92134e-06	0.473827	0.218394	cluster4		Early-stage	tumor	0.512908	0.000148377	0.000148377	0.012715	0.0276739	0.0367836	0.000148377	0.0201545	0.00421518	0.0536052	0.0914309	0.153582	0.0864873
HNRNPA1	8.18284e-29	0.633969	2.00316e-24	cluster1		ARHGDIA	8.97816e-06	0.307484	0.219785	cluster4		Early-stage	non-tumor	0.199694	0.0144986	5.89351e-05	0.00501813	0.0276009	0.00245342	0.00580746	0.0152924	5.89351e-05	0.016771	0.00368887	0.010575	0.698482
SERPINB9	8.98056e-29	0.552662	2.19844e-24	cluster1		INF2	9.23187e-06	0.40549	0.225996	cluster4		Early-stage	tumor	0.586236	7.76591e-05	0.0324571	7.76591e-05	0.0057978	0.00249219	7.76591e-05	0.0636822	7.76591e-05	0.0385054	0.0291477	0.0391115	0.202259
NES	8.99344e-29	0.971222	2.20159e-24	cluster1		TRIOBP	9.31877e-06	0.4026	0.228123	cluster4		Early-stage	tumor	0.734999	4.65556e-05	4.65556e-05	4.65556e-05	4.65556e-05	0.00080814	4.65556e-05	0.0197046	4.65556e-05	0.0233458	0.0043407	0.0249741	0.191549
MYO18B	1.1288e-28	0.330541	2.7633e-24	cluster1		CEBPB	9.41167e-06	0.395987	0.230398	cluster4		Early-stage	non-tumor	0.249257	0.0557158	2.57295e-05	0.00267121	2.57295e-05	0.00161545	2.57295e-05	0.0317513	0.0117015	0.0235914	0.0131642	0.0407205	0.569735
FAHD2B	1.37757e-28	0.680583	3.37228e-24	cluster1		TRBC2	9.49477e-06	0.607683	0.232432	cluster4		Early-stage	non-tumor	0.390058	9.58882e-05	9.58882e-05	9.58882e-05	9.58882e-05	0.00150656	0.0154578	0.0312224	9.58882e-05	0.0265095	0.015418	0.0184753	0.500873
PLEKHA2	2.19199e-28	0.89001	5.366e-24	cluster1		EBF1	9.88472e-06	0.360469	0.241978	cluster4		Early-stage	non-tumor	0.0240363	3.79299e-05	3.79299e-05	3.79299e-05	0.00732881	0.0139927	3.79299e-05	0.0128518	0.0198964	0.630747	0.0503576	0.089056	0.151582
PDE12	2.50227e-28	0.782195	6.12555e-24	cluster1		FADS3	9.92766e-06	0.335655	0.243029	cluster4		Early-stage	non-tumor	0.127381	2.99544e-05	2.99544e-05	0.00209835	2.99544e-05	0.000628658	0.00326339	0.00560288	2.99544e-05	0.00910264	0.00149324	0.00158087	0.84873
AC002451.1	2.77529e-28	0.372358	6.79391e-24	cluster1		RCSD1	1.03018e-05	0.256492	0.252188	cluster4		Early-stage	tumor	0.442713	0.00118273	9.94901e-05	0.00326125	9.94901e-05	0.00245622	9.94901e-05	0.0164928	0.00126905	0.281491	0.0174628	0.17876	0.0546122
VPS36	2.97362e-28	0.748743	7.27942e-24	cluster1		RNF121	1.03619e-05	0.274175	0.253658	cluster4		Early-stage	tumor	0.866943	3.43974e-05	0.00851513	0.0114881	3.43974e-05	3.43974e-05	3.43974e-05	0.0592679	0.000517813	0.0391579	0.00976408	3.43974e-05	0.00417392
MTURN	3.02364e-28	0.789851	7.40186e-24	cluster1		NME3	1.05789e-05	0.476178	0.258971	cluster4		Early-stage	tumor	0.3462	0.0281621	0.004655	0.000155624	0.000155624	0.00539178	0.000155624	0.0868503	0.00562087	0.173706	0.0627424	0.200555	0.0856507
TAX1BP1	3.72814e-28	0.871358	9.12648e-24	cluster1		TNFRSF4	1.06234e-05	0.251412	0.260061	cluster4		Early-stage	tumor	0.657824	6.8693e-05	6.8693e-05	6.8693e-05	0.00727896	0.00168923	6.8693e-05	0.0131549	0.00174722	0.137326	0.0267654	0.0706582	0.0832814
ARFIP1	3.96241e-28	0.674066	9.69998e-24	cluster1		PRR5	1.0887e-05	0.265054	0.266513	cluster4		Early-stage	tumor	0.940451	3.75721e-05	3.75721e-05	3.75721e-05	3.75721e-05	3.75721e-05	3.75721e-05	0.0181651	3.75721e-05	0.0216441	0.00548501	0.00846241	0.005529
SMIM19	4.03604e-28	0.847585	9.88022e-24	cluster1		KDR	1.11524e-05	0.311248	0.273011	cluster4		Early-stage	tumor	0.585015	6.91537e-05	6.91537e-05	6.91537e-05	6.91537e-05	0.00088516	0.00127718	0.00598805	0.00137525	0.177291	0.117023	0.0822111	0.0286579
AGAP3	4.75093e-28	0.857764	1.16303e-23	cluster1		PDE5A	1.13729e-05	0.347474	0.27841	cluster4		Early-stage	tumor	0.618692	0.0343808	0.00010375	0.00010375	0.00191562	0.00651025	0.00638312	0.0475913	0.00108234	0.125994	0.0790761	0.0640274	0.0141396
KIF13A	6.78852e-28	0.855907	1.66183e-23	cluster1		SPOCK1	1.16551e-05	0.398643	0.285316	cluster4		Early-stage	non-tumor	0.569266	0.00523592	7.36628e-05	7.36628e-05	7.36628e-05	0.00126562	0.00733866	0.0207286	7.36628e-05	0.0273653	0.0139213	0.00578913	0.348794
NMRK2	7.33123e-28	0.444671	1.79469e-23	cluster1		ACTN4	1.19596e-05	0.447234	0.292772	cluster4		Early-stage	non-tumor	0.0248768	0.020158	5.51912e-08	5.0268e-08	0.0137684	0.0625024	0.00716374	0.131227	0.00970833	0.25975	0.194013	0.273344	0.00348857
DPY19L2	7.44577e-28	0.411532	1.82272e-23	cluster1		SIGIRR	1.20335e-05	0.356997	0.294579	cluster4		Early-stage	tumor	0.144961	9.77193e-05	9.77193e-05	9.77193e-05	0.0304126	0.0401901	9.77193e-05	0.0135499	0.0221697	0.244387	0.230684	0.230272	0.0429822
SMAD7	7.76544e-28	0.565013	1.90098e-23	cluster1		SPCS2	1.22637e-05	0.39914	0.300215	cluster4		Early-stage	non-tumor	0.329282	0.0251014	8.14822e-05	8.14822e-05	0.00460152	0.00478313	0.000483255	0.043567	8.14822e-05	0.0448418	0.0190972	0.0255227	0.502476
UBB	8.1571e-28	0.634571	1.99686e-23	cluster1		PCAT19	1.24896e-05	0.255682	0.305745	cluster4		Early-stage	non-tumor	0.479089	5.2452e-05	5.2452e-05	5.2452e-05	5.2452e-05	0.00169455	0.0101768	0.016278	5.2452e-05	0.038071	0.0135066	0.0104514	0.43047
PISD	9.01923e-28	0.706908	2.20791e-23	cluster1		CSF1R	1.25451e-05	0.368217	0.307103	cluster4		Early-stage	tumor	0.542262	0.000101027	0.000101027	0.0162919	0.000101027	0.00490781	0.000101027	0.0293183	0.00264734	0.224867	0.0296896	0.0704257	0.0791861
PUF60	9.64407e-28	0.885562	2.36087e-23	cluster1		TRAC	1.28945e-05	0.650508	0.315657	cluster4		Early-stage	tumor	0.737744	0.0340853	0.00410439	0.0127752	0.00369232	0.00051413	0.00161536	0.0153377	4.89669e-05	0.136918	0.0132884	0.0268879	0.0129882
PSENEN	1.01087e-27	0.933456	2.4746e-23	cluster1		NECAB3	1.29855e-05	0.271382	0.317884	cluster4		Early-stage	tumor	0.872534	5.03486e-05	5.03486e-05	0.00869324	5.03486e-05	0.000176079	5.03486e-05	0.0400058	5.03486e-05	0.0531847	5.92326e-05	0.0127738	0.0123212
USP46	1.06468e-27	0.608932	2.60634e-23	cluster1		HLA-DMA	1.33807e-05	0.480378	0.32756	cluster4		Early-stage	tumor	0.912568	3.2588e-05	3.2588e-05	3.2588e-05	3.2588e-05	0.000214427	3.2588e-05	0.0132127	3.2588e-05	0.0380018	3.2588e-05	0.0155082	0.0202671
PRAG1	1.31705e-27	0.780954	3.22413e-23	cluster1		CD2	1.37962e-05	0.448484	0.337732	cluster4		Early-stage	non-tumor	0.221641	0.0105363	0.0200156	4.29702e-05	0.0139992	0.00216309	0.0154103	0.033935	0.0014534	0.0164926	0.019545	0.0189942	0.625771
FAM53C	1.93705e-27	0.60362	4.74189e-23	cluster1		CCDC107	1.38319e-05	0.327916	0.338605	cluster4		Early-stage	tumor	0.268857	0.000140109	0.000140109	0.000140109	0.017958	0.024825	0.000140109	0.0372597	0.0224907	0.200964	0.147688	0.222606	0.0567904
SLC7A2	1.95039e-27	0.549557	4.77455e-23	cluster1		CCDC3	1.39186e-05	0.390739	0.340726	cluster4		Early-stage	tumor	0.640536	9.84031e-05	0.000680044	9.84031e-05	0.00713796	0.0080228	0.001969	0.0177698	0.0027346	0.127087	0.0762433	0.0936771	0.0239462
DIP2A	2.01174e-27	0.818354	4.92474e-23	cluster1		CD37	1.52638e-05	0.452512	0.373657	cluster4		Early-stage	tumor	0.871719	0.0180908	3.305e-05	3.305e-05	0.00855937	3.305e-05	3.305e-05	0.0156074	3.305e-05	0.0690397	0.0102269	0.00201785	0.00457346
ELAC2	2.04842e-27	0.832759	5.01453e-23	cluster1		LPP	1.6179e-05	0.4667	0.396061	cluster4		Early-stage	tumor	0.924155	0.0116602	4.7713e-05	4.7713e-05	4.7713e-05	0.000321372	4.7713e-05	0.0316337	4.7713e-05	0.0175172	4.7713e-05	0.00274615	0.0116805
LRFN4	2.27449e-27	0.902666	5.56796e-23	cluster1		PHACTR1	1.63032e-05	0.401297	0.399103	cluster4		Early-stage	non-tumor	0.272957	7.15006e-05	0.00954414	7.15006e-05	7.15006e-05	0.00342712	7.15006e-05	0.0295709	7.15006e-05	0.377265	0.0891814	0.166206	0.0514904
CDO1	2.68493e-27	0.316169	6.57272e-23	cluster1		LYZ	1.66607e-05	0.644316	0.407854	cluster4		Early-stage	non-tumor	0.346632	0.0413627	0.0109883	9.903e-05	9.903e-05	0.00328233	0.0070371	0.0286848	0.00150078	0.350544	0.0493555	0.114218	0.0461954
ZNF212	2.72879e-27	0.637057	6.68007e-23	cluster1		ADAM33	1.71158e-05	0.294285	0.418996	cluster4		Early-stage	tumor	0.846613	0.0106801	3.20596e-05	3.20596e-05	3.20596e-05	0.000319856	3.20596e-05	0.0174292	3.20596e-05	0.0228218	0.00312987	0.00939019	0.0894554
ABCF2	2.96917e-27	0.908011	7.26852e-23	cluster1		CD81	1.71521e-05	0.301234	0.419885	cluster4		Early-stage	tumor	0.946779	0.00615421	5.32494e-05	5.32494e-05	5.32494e-05	5.32494e-05	5.32494e-05	0.012716	0.000673767	0.0286258	0.000692635	5.32494e-05	0.00403906
SCFD2	3.00714e-27	0.579629	7.36149e-23	cluster1		TFEB	1.80834e-05	0.255682	0.442683	cluster4		Early-stage	tumor	0.968116	4.9334e-05	4.9334e-05	0.00207041	0.00189201	0.000119327	4.9334e-05	0.0108883	4.9334e-05	0.00716901	0.00194373	4.9334e-05	0.00755407
WNK2	3.10971e-27	0.382857	7.61257e-23	cluster1		ZEB1	1.80843e-05	0.282891	0.442704	cluster4		Early-stage	tumor	0.828827	4.89552e-05	4.89552e-05	4.89552e-05	4.89552e-05	0.000487222	4.89552e-05	0.020514	0.000356257	0.0444263	0.0345466	0.0654069	0.00519119
UAP1L1	3.14252e-27	0.847632	7.6929e-23	cluster1		PITPNM1	1.85393e-05	0.294356	0.453843	cluster4		Early-stage	tumor	0.837005	0.000207816	7.40456e-05	0.00937955	7.40456e-05	0.000533941	0.000745623	0.0339791	0.00108028	0.0823485	7.40456e-05	0.021717	0.0127809
SOHLH2	3.23577e-27	0.347514	7.92117e-23	cluster1		CFD	1.9234e-05	0.318061	0.470849	cluster4		Early-stage	non-tumor	0.674899	0.0100393	6.861e-05	6.861e-05	6.861e-05	0.0011573	6.861e-05	0.0181727	0.00125835	0.0486885	6.861e-05	0.0207394	0.224703
SDHAF1	3.42615e-27	0.714126	8.38721e-23	cluster1		PHLDB1	1.93116e-05	0.327041	0.472749	cluster4		Early-stage	tumor	0.877053	0.0212465	3.34366e-05	3.34366e-05	0.00242716	3.34366e-05	3.34366e-05	0.0246584	3.34366e-05	0.0407162	0.00316831	3.34366e-05	0.0305297
AKR1B1	4.16396e-27	0.805765	1.01934e-22	cluster1		JAM2	1.93936e-05	0.290928	0.474756	cluster4		Early-stage	tumor	0.886061	0.0161927	0.00194614	0.00457695	5.11835e-05	5.11835e-05	5.11835e-05	0.0304406	5.11835e-05	0.0236938	0.0303034	5.11835e-05	0.00652937
SNHG17	4.28897e-27	0.83831	1.04994e-22	cluster1		ELN	1.96944e-05	0.382123	0.482119	cluster4		Early-stage	tumor	0.585608	0.00418682	0.0120206	6.67491e-05	6.67491e-05	0.00463761	6.67491e-05	0.0366616	6.67491e-05	0.141777	0.0565672	0.115083	0.0431911
PDZD8	4.55557e-27	0.622765	1.1152e-22	cluster1		TLE2	1.97237e-05	0.281048	0.482837	cluster4		Early-stage	tumor	0.812772	0.0107257	7.28026e-05	0.0121081	7.28026e-05	0.000650656	0.00179191	0.0110716	7.28026e-05	0.0359025	0.0124139	0.00936742	0.0929775
NCOA1	5.08003e-27	0.72289	1.24359e-22	cluster1		JMJD8	2.06032e-05	0.356144	0.504366	cluster4		Early-stage	tumor	0.917434	0.000727983	0.00411629	0.00385994	4.7496e-05	0.000171163	4.7496e-05	0.0469144	0.000740053	0.0127057	0.00097345	0.00247043	0.00979145
ADAMTS7	5.11079e-27	0.499831	1.25112e-22	cluster1		PPP1R14A	2.08222e-05	0.527435	0.509727	cluster4		Early-stage	non-tumor	0.150862	0.0269952	2.86157e-05	2.86157e-05	0.00219842	0.00141447	0.00371121	0.0294147	2.86157e-05	0.015369	0.00196082	2.86157e-05	0.76796
AC119403.1	5.41003e-27	0.344471	1.32437e-22	cluster1		NFATC4	2.09306e-05	0.452512	0.512381	cluster4		Early-stage	tumor	0.917151	2.30602e-05	0.00513273	2.30602e-05	2.30602e-05	2.30602e-05	2.30602e-05	0.0194939	0.000431044	0.0477355	0.000776528	0.0030754	0.00608883
ADNP	5.75815e-27	0.880875	1.4096e-22	cluster1		TRBC1	2.1181e-05	0.477833	0.51851	cluster4		Early-stage	tumor	0.306555	0.000135291	0.0169225	0.000135291	0.0430411	0.0323527	0.000135291	0.0226854	0.0129489	0.267185	0.112574	0.133444	0.0518851
CAP2	7.17227e-27	0.503766	1.75577e-22	cluster1		MPRIP	2.1325e-05	0.408988	0.522037	cluster4		Early-stage	tumor	0.883118	0.0214686	3.4898e-05	0.00012426	3.4898e-05	9.29942e-05	3.4898e-05	0.01593	3.4898e-05	0.0468828	0.0106182	0.00942601	0.0122
TMEM117	7.18889e-27	0.651186	1.75984e-22	cluster1		PTPRB	2.15749e-05	0.300371	0.528154	cluster4		Early-stage	tumor	0.358986	0.0990765	0.0001516	0.0001516	0.0001516	0.0542194	0.0001516	0.0429313	0.0001516	0.171213	0.0436022	0.127216	0.101997
ANKRD23	7.56281e-27	0.460178	1.85138e-22	cluster1		RAI14	2.20431e-05	0.317615	0.539615	cluster4		Early-stage	tumor	0.889339	5.51483e-05	5.51483e-05	0.00478706	5.51483e-05	8.80138e-05	0.00113393	0.0331431	5.51483e-05	0.049537	5.51483e-05	0.0148595	0.00683663
KLF11	1.01781e-26	0.702672	2.4916e-22	cluster1		MS4A6A	2.24111e-05	0.293446	0.548623	cluster4		Early-stage	tumor	0.77596	0.00379985	4.72858e-05	4.72858e-05	4.72858e-05	0.000490456	4.72858e-05	0.0186884	0.00131937	0.0423856	0.0200476	0.0245234	0.112596
MTSS1	1.26866e-26	0.623957	3.10567e-22	cluster1		PGF	2.36926e-05	0.356144	0.579996	cluster4		Early-stage	tumor	0.939561	3.72602e-05	3.72602e-05	3.72602e-05	3.72602e-05	6.71928e-05	3.72602e-05	0.0328896	3.72602e-05	0.0158066	0.00193446	0.00662388	0.00289323
H3F3B	1.28239e-26	0.673893	3.1393e-22	cluster1		SLC12A2	2.39159e-05	0.380061	0.585461	cluster4		Early-stage	tumor	0.644824	0.00651917	6.54312e-05	0.0174085	6.54312e-05	0.000756404	6.54312e-05	0.0238326	0.00167172	0.185262	0.0375595	0.0243749	0.0575946
MIIP	1.32931e-26	0.739105	3.25414e-22	cluster1		PSMB9	2.39429e-05	0.38093	0.586121	cluster4		Early-stage	tumor	0.828293	4.74077e-05	4.74077e-05	4.74077e-05	0.00537661	0.000770997	4.74077e-05	0.0136264	4.74077e-05	0.0677544	0.0126409	0.0303913	0.0409091
SNHG6	1.36922e-26	0.79916	3.35184e-22	cluster1		HEXD	2.52747e-05	0.321928	0.618725	cluster4		Early-stage	tumor	0.937266	3.40671e-05	3.40671e-05	3.40671e-05	3.40671e-05	5.0518e-05	3.40671e-05	0.0221861	3.40671e-05	0.0206445	0.0019503	0.00992075	0.00777786
WDR62	1.38283e-26	0.624699	3.38516e-22	cluster1		MYO1F	2.56141e-05	0.307182	0.627034	cluster4		Early-stage	tumor	0.837412	0.00119394	4.63588e-05	4.63588e-05	4.63588e-05	0.00165638	0.00193953	0.0261998	0.000452478	0.116273	5.06611e-05	0.00387586	0.0108074
CORO1B	1.39986e-26	0.746664	3.42687e-22	cluster1		FAM20A	2.63406e-05	0.330917	0.644817	cluster4		Early-stage	non-tumor	0.22294	4.39472e-05	0.018709	0.00464841	0.067844	0.0024077	3.43591e-05	0.00864976	0.00274238	0.0266434	0.00506179	0.0497822	0.590493
ADAMTS17	1.42471e-26	0.408085	3.48768e-22	cluster1		RRBP1	2.67215e-05	0.350091	0.654141	cluster4		Early-stage	tumor	0.86972	0.0191477	0.00205196	3.26769e-05	4.06791e-05	3.26769e-05	3.26769e-05	0.0285969	3.26769e-05	0.0406578	0.00140208	0.0157987	0.0224534
AP3M2	1.53528e-26	0.82377	3.75836e-22	cluster1		RIPOR1	2.69042e-05	0.320994	0.658614	cluster4		Early-stage	tumor	0.673829	0.0333076	7.1927e-05	7.1927e-05	7.1927e-05	0.000295335	7.1927e-05	0.0905322	0.00171301	0.119512	0.0357991	0.0165081	0.0282156
PARK7	1.54394e-26	0.753437	3.77956e-22	cluster1		NKG7	2.77979e-05	0.346621	0.680492	cluster4		Early-stage	tumor	0.647947	6.97371e-05	6.97371e-05	0.0201017	6.97371e-05	0.00113613	6.97371e-05	0.019135	0.0172618	0.17541	7.08165e-05	0.101493	0.0171648
ROPN1B	1.6125e-26	0.628324	3.94741e-22	cluster1		TSPAN7	2.92356e-05	0.295574	0.715686	cluster4		Early-stage	tumor	0.845444	0.0419402	5.10518e-05	5.10518e-05	5.10518e-05	0.000174422	5.10518e-05	0.0465921	5.10518e-05	0.00470567	0.0388116	0.00828184	0.0137947
ROPN1	1.91164e-26	0.698427	4.67969e-22	cluster1		SLCO2A1	2.92698e-05	0.451635	0.716524	cluster4		Early-stage	tumor	0.393461	0.000133536	0.0373094	0.000133536	0.000133536	0.0423918	0.00546119	0.0138952	0.00425151	0.157493	0.077805	0.149232	0.1183
RIOK1	2.00591e-26	0.554374	4.91046e-22	cluster1		TANGO2	2.97514e-05	0.341037	0.728313	cluster4		Early-stage	tumor	0.90757	4.87819e-05	4.87819e-05	0.00538148	4.87819e-05	0.000157219	0.000969227	0.0245873	4.87819e-05	0.0438807	0.00396258	0.00648901	0.00680711
PDIA4	2.3454e-26	0.802864	5.74153e-22	cluster1		METRN	3.0017e-05	0.37473	0.734816	cluster4		Early-stage	non-tumor	0.16141	0.000173482	0.00432198	0.0097353	0.0142002	0.0205881	0.000173482	0.0140325	0.0032836	0.241499	0.180073	0.276664	0.0738457
APBA2	2.38503e-26	0.661017	5.83855e-22	cluster1		FLOT1	3.02783e-05	0.423971	0.741213	cluster4		Early-stage	tumor	0.592439	0.00296234	7.17256e-05	7.17256e-05	7.17256e-05	0.00615786	7.17256e-05	0.0199357	0.00345339	0.0784192	0.0352234	0.00458664	0.256536
CRIPT	2.42006e-26	0.703357	5.92432e-22	cluster1		MRTFA	3.0967e-05	0.315502	0.758073	cluster4		Early-stage	tumor	0.904521	0.00814437	3.40955e-05	3.40955e-05	3.40955e-05	5.48655e-05	3.40955e-05	0.0258616	3.40955e-05	0.0294551	3.40955e-05	0.0123959	0.0193623
MGMT	2.49206e-26	0.705107	6.10057e-22	cluster1		CHCHD10	3.10071e-05	0.402028	0.759053	cluster4		Early-stage	non-tumor	0.408837	0.0469541	0.00375506	0.000123506	0.00365376	0.00221047	0.000123506	0.00959648	0.0175514	0.0559551	0.0293382	0.0269411	0.394961
WTIP	2.57022e-26	0.607198	6.2919e-22	cluster1		AXL	3.12083e-05	0.37151	0.76398	cluster4		Early-stage	tumor	0.5477	0.0357696	0.000101546	0.000101546	0.000101546	0.0121728	0.0112353	0.0266766	0.000101546	0.18277	0.0252058	0.0590738	0.0989898
NPM2	2.657e-26	0.368427	6.50435e-22	cluster1		TM4SF1	3.21743e-05	0.58266	0.787626	cluster4		Early-stage	tumor	0.697921	0.0127128	4.95519e-05	4.95519e-05	0.00286071	0.000612508	0.00345969	0.0171373	4.95519e-05	0.212679	0.0105292	0.0338501	0.00808965
GLI3	2.78004e-26	0.691085	6.80554e-22	cluster1		CD209	3.27114e-05	0.264073	0.800775	cluster4		Early-stage	tumor	0.603674	0.0169214	0.000102751	0.000102751	0.000122072	0.00118964	0.00806855	0.0250674	0.00208006	0.0507462	0.00915641	0.0526721	0.230097
RNASEH2B	2.85057e-26	0.734633	6.97818e-22	cluster1		GADD45A	3.29172e-05	0.269607	0.805813	cluster4		Early-stage	tumor	0.870608	3.29314e-05	3.29314e-05	0.0210492	3.29314e-05	3.29314e-05	3.29314e-05	0.0456037	3.29314e-05	0.024421	0.011019	0.0237805	0.00332126
ACSS1	3.00984e-26	0.548699	7.36808e-22	cluster1		HAPLN3	3.38848e-05	0.281413	0.829501	cluster4		Early-stage	tumor	0.605916	0.00684111	0.00965728	0.000101937	0.000101937	0.00428382	0.000101937	0.0300859	0.0013048	0.162713	0.0156591	0.0893028	0.0739297
MTMR10	3.41446e-26	0.72534	8.35859e-22	cluster1		ABCA1	3.47038e-05	0.259583	0.849548	cluster4		Early-stage	tumor	0.599782	0.0554051	6.86728e-05	6.86728e-05	6.86728e-05	0.0015256	0.0069145	0.049536	6.86728e-05	0.123553	0.0505755	0.0618638	0.0505704
GXYLT1	3.47446e-26	0.5943	8.50548e-22	cluster1		IQSEC1	3.5021e-05	0.338323	0.857314	cluster4		Early-stage	tumor	0.783615	0.00369061	7.02271e-05	7.02271e-05	0.00351176	0.000341601	7.02271e-05	0.0195075	7.02271e-05	0.0206102	0.00128343	0.00523384	0.161925
SUSD5	3.67492e-26	0.361302	8.99621e-22	cluster1		TECPR1	3.72293e-05	0.274175	0.911374	cluster4		Early-stage	tumor	0.929772	5.23052e-05	5.23052e-05	5.23052e-05	0.00297119	0.000664142	5.23052e-05	0.020953	5.23052e-05	0.0288232	5.23052e-05	0.00748748	0.00901528
LETM1	3.73707e-26	0.720548	9.14835e-22	cluster1		CYYR1	3.75892e-05	0.292393	0.920184	cluster4		Early-stage	tumor	0.724615	7.36781e-05	7.36781e-05	7.36781e-05	7.36781e-05	0.0310906	7.36781e-05	7.36781e-05	7.36781e-05	0.0813717	7.36781e-05	0.0737534	0.0885795
ABCB8	3.87116e-26	0.855228	9.47661e-22	cluster1		ANKRD13D	3.78897e-05	0.344216	0.927541	cluster4		Early-stage	tumor	0.193887	0.000152695	0.0803899	0.000152695	0.00278699	0.18766	0.0143308	0.0251414	0.000152695	0.281599	0.0309177	0.117132	0.0656973
ZNF3	4.12594e-26	0.597674	1.01003e-21	cluster1		ETV6	3.79271e-05	0.280945	0.928455	cluster4		Early-stage	tumor	0.438747	0.000149518	0.00771093	0.000149518	0.0315538	0.0220863	0.000149518	0.0243583	0.000607557	0.140031	0.0822776	0.106628	0.145551
NDN	4.25784e-26	0.479111	1.04232e-21	cluster1		TPST2	3.8062e-05	0.274394	0.931759	cluster4		Early-stage	tumor	0.846928	7.92115e-05	0.023748	7.92115e-05	7.92115e-05	0.000539321	7.92115e-05	0.0498018	7.92115e-05	0.0285934	0.0138433	0.0156475	0.0205025
CBR4	4.35815e-26	0.652753	1.06687e-21	cluster1		LITAF	3.81276e-05	0.374219	0.933364	cluster4		Early-stage	non-tumor	0.074584	0.0322087	2.97881e-05	2.97318e-05	2.97318e-05	0.0784325	0.0203208	0.0556957	0.00268471	0.17414	0.21144	0.340089	0.0103159
FAM126A	4.6094e-26	0.793877	1.12838e-21	cluster1		LGMN	3.85952e-05	0.384739	0.944811	cluster4		Early-stage	tumor	0.869457	0.0171357	4.68296e-05	4.68296e-05	4.68296e-05	0.000312831	0.00166768	0.0223513	0.000722368	0.0518795	0.0182328	0.00473399	0.0133663
FBXW7	4.77206e-26	0.640837	1.1682e-21	cluster1		PDXP	3.99146e-05	0.266107	0.97711	cluster4		Early-stage	tumor	0.532606	0.00380621	0.000173321	0.000173321	0.000173321	0.0545687	0.000173321	0.0305802	0.00531556	0.0913318	0.0443576	0.0588226	0.177918
KCTD15	4.87989e-26	0.827795	1.1946e-21	cluster1		SEC62	4.11359e-05	0.382905	1	cluster4		Early-stage	non-tumor	0.5264	4.79676e-05	4.79676e-05	0.00659479	4.79676e-05	0.00180298	4.79676e-05	0.0325442	4.79676e-05	0.0196671	0.0283562	4.79676e-05	0.384347
CEP72	5.02789e-26	0.439112	1.23083e-21	cluster1		PLEKHA2	4.16387e-05	0.36542	1	cluster4		Early-stage	tumor	0.925212	0.0119498	3.74727e-05	0.0105123	3.74727e-05	3.74727e-05	3.74727e-05	0.0288184	3.74727e-05	0.0104435	0.00651369	3.74727e-05	0.0063254
CREB5	5.13655e-26	0.428056	1.25743e-21	cluster1		RAPGEF1	4.29373e-05	0.308838	1	cluster4		Early-stage	tumor	0.601556	0.0173691	7.20273e-05	7.20273e-05	7.20273e-05	0.00818645	7.20273e-05	0.0331566	7.20273e-05	0.0967579	0.059373	0.0762047	0.107036
TCF7L1	5.67113e-26	0.612587	1.38829e-21	cluster1		SPHK1	4.29823e-05	0.268533	1	cluster4		Early-stage	tumor	0.51623	0.0178606	0.000101871	0.000101871	0.000101871	0.00259466	0.00210439	0.0191904	0.00366321	0.214811	0.0488076	0.135138	0.0392956
RALGAPB	6.0017e-26	0.662472	1.46922e-21	cluster1		KLF13	4.35049e-05	0.371969	1	cluster4		Early-stage	non-tumor	0.0489799	4.47365e-05	0.00597689	4.47365e-05	4.47365e-05	0.0017614	4.47365e-05	0.00530353	0.00283666	0.181015	0.449711	0.285926	0.0183103
EPN1	6.31047e-26	0.836784	1.5448e-21	cluster1		ITM2A	4.47961e-05	0.329646	1	cluster4		Early-stage	tumor	0.86953	3.6158e-05	3.6158e-05	0.0156456	3.6158e-05	4.20956e-05	0.0019605	0.0171895	3.6158e-05	0.0269243	0.010015	0.0215338	0.0370143
MTPN	6.44605e-26	0.84637	1.57799e-21	cluster1		SEPTIN9	4.48566e-05	0.379511	1	cluster4		Early-stage	tumor	0.895666	0.032976	3.36576e-05	0.0120191	3.36576e-05	3.36576e-05	3.36576e-05	0.0164658	0.000738592	0.0306802	0.000180478	0.00484761	0.00629163
MPPED2	6.80155e-26	0.490051	1.66502e-21	cluster1		ETS1	4.6641e-05	0.417034	1	cluster4		Early-stage	tumor	0.807071	0.00318541	0.000149547	4.88844e-05	4.88844e-05	0.000951956	4.88844e-05	0.0235781	4.88844e-05	0.0207434	0.0372872	0.0344287	0.0724096
UQCRH	7.32688e-26	0.748889	1.79362e-21	cluster1		TIMP3	4.69645e-05	0.321018	1	cluster4		Early-stage	tumor	0.753862	0.0150111	4.7722e-05	4.7722e-05	4.7722e-05	0.000552313	4.7722e-05	0.0246388	0.00276411	0.0923362	0.00929944	0.0589404	0.0424046
KMT5C	7.98221e-26	0.542054	1.95405e-21	cluster1		HERPUD1	4.71711e-05	0.408806	1	cluster4		Early-stage	tumor	0.924179	0.0156284	0.00378685	5.07702e-05	5.07702e-05	0.00121759	5.07702e-05	0.0172358	5.07702e-05	0.0110821	5.07702e-05	0.0154252	0.0111909
ZNF677	9.02807e-26	0.382857	2.21007e-21	cluster1		GDPD5	4.87004e-05	0.356823	1	cluster4		Early-stage	non-tumor	0.209726	0.0185383	0.00392713	0.000534583	0.020531	0.112807	0.000534583	0.0497687	0.003639	0.272585	0.105832	0.17223	0.0293459
HULC	1.13409e-25	0.413644	2.77626e-21	cluster1		B4GALT1	4.93209e-05	0.447459	1	cluster4		Early-stage	tumor	0.884536	4.97954e-05	4.97954e-05	0.0135986	4.97954e-05	0.000371642	0.00113404	0.0248324	4.97954e-05	0.0486095	0.00838666	0.0114591	0.00687239
ZNF777	1.25135e-25	0.707966	3.0633e-21	cluster1		ITGB2	4.96331e-05	0.580823	1	cluster4		Early-stage	non-tumor	0.543199	0.0130027	7.12463e-05	7.12463e-05	7.12463e-05	0.000215958	7.12463e-05	0.0173173	0.00332066	0.0685597	0.010126	0.0330561	0.310918
CTDSPL	1.26688e-25	0.798366	3.10132e-21	cluster1		HLA-F	5.31711e-05	0.455679	1	cluster4		Early-stage	tumor	0.729558	0.0116657	4.61029e-05	4.61029e-05	4.61029e-05	0.00186638	4.61029e-05	0.0281697	4.61029e-05	0.114569	0.0310309	0.0620079	0.0209014
MED19	1.27857e-25	0.780034	3.12993e-21	cluster1		GPSM3	5.41033e-05	0.391626	1	cluster4		Early-stage	non-tumor	0.358628	0.0514109	0.00169627	0.000107471	0.000914836	0.0126943	0.000107471	0.0374512	0.01038	0.119449	0.030106	0.0833458	0.293708
ABTB2	1.29842e-25	0.43162	3.17852e-21	cluster1		SYTL2	5.47345e-05	0.277534	1	cluster4		Early-stage	non-tumor	0.0238037	0.0140856	0.000104613	0.0106502	0.000104613	0.045712	0.000104613	0.0425293	0.0110866	0.2221	0.263251	0.351694	0.0147733
MYC	1.36595e-25	0.873468	3.34385e-21	cluster1		NUCB1	5.62988e-05	0.289752	1	cluster4		Early-stage	tumor	0.913333	0.0177688	0.00300042	5.39441e-05	5.39441e-05	0.000180053	5.39441e-05	0.038047	5.39441e-05	0.0182811	5.39441e-05	0.00441063	0.0047095
STK32C	1.37849e-25	0.568284	3.37455e-21	cluster1		SERPINB6	5.88845e-05	0.379266	1	cluster4		Early-stage	tumor	0.35072	0.00577506	0.0904582	0.0252258	0.000229234	0.0134117	0.000229234	0.0263078	0.00318965	0.114987	0.0488339	0.115835	0.204798
PCNT	1.57693e-25	0.736966	3.86032e-21	cluster1		PRCP	5.89587e-05	0.457473	1	cluster4		Early-stage	tumor	0.938574	5.40412e-05	5.40412e-05	0.00735775	5.40412e-05	5.40412e-05	5.40412e-05	0.0176213	5.40412e-05	0.0128235	5.40412e-05	0.0133797	0.00986543
CYCS	1.60335e-25	0.811861	3.92501e-21	cluster1		ARRB1	6.1342e-05	0.329462	1	cluster4		Early-stage	tumor	0.917157	0.009339	3.51034e-05	0.00418405	0.00329227	3.51034e-05	3.51034e-05	0.0201275	3.51034e-05	0.0322939	3.51034e-05	0.00402617	0.00940505
EMP1	1.94252e-25	0.738282	4.75529e-21	cluster1		SEC14L1	6.19288e-05	0.271913	1	cluster4		Early-stage	tumor	0.31637	0.000145176	0.000145176	0.000145176	0.000145176	0.0134131	0.000145176	0.0496026	0.00563775	0.133935	0.232186	0.169882	0.0782493
DCP2	1.98686e-25	0.652949	4.86384e-21	cluster1		TMEM43	6.24782e-05	0.306661	1	cluster4		Early-stage	tumor	0.645629	6.96351e-05	0.00930909	6.96351e-05	6.96351e-05	0.00268942	6.96351e-05	0.0242012	0.00145936	0.155446	0.0516203	0.0511584	0.0582089
TRIM24	2.15594e-25	0.746473	5.27774e-21	cluster1		PDLIM4	6.29077e-05	0.378724	1	cluster4		Early-stage	tumor	0.898832	4.99695e-05	4.99695e-05	0.00345875	4.99695e-05	0.000309374	4.99695e-05	0.0652175	4.99695e-05	0.00925332	0.00564224	0.00286008	0.0141772
NDUFB9	2.23246e-25	0.765869	5.46505e-21	cluster1		NUMA1	6.43507e-05	0.337818	1	cluster4		Early-stage	non-tumor	0.0818458	0.000119446	0.0377342	0.000119446	0.0129895	0.09395	0.000119446	0.0472457	0.0255032	0.329616	0.109911	0.227231	0.0336152
BAG6	2.24017e-25	0.740301	5.48394e-21	cluster1		CD3D	6.56556e-05	0.40268	1	cluster4		Early-stage	tumor	0.596011	0.0255953	0.000101782	0.000101782	0.000101782	0.00824725	0.000101782	0.0335023	0.00549061	0.177778	0.0130837	0.0738671	0.066018
COL4A5	2.3439e-25	0.388526	5.73786e-21	cluster1		CAPN5	6.66942e-05	0.300326	1	cluster4		Early-stage	tumor	0.511732	7.36337e-05	0.0453305	7.36337e-05	7.36337e-05	0.00340609	7.36337e-05	0.0334134	7.36337e-05	0.0475418	0.00592534	0.00812167	0.344161
ADGRA3	2.42785e-25	0.640919	5.94336e-21	cluster1		TSPAN9	6.74825e-05	0.32484	1	cluster4		Early-stage	tumor	0.806008	3.51617e-05	3.51617e-05	3.51617e-05	3.51617e-05	3.51617e-05	3.51617e-05	0.0180792	3.51617e-05	0.154395	3.51617e-05	0.0148292	0.00640692
TMEM59	2.67513e-25	0.797006	6.54872e-21	cluster1		TESK1	6.94924e-05	0.316474	1	cluster4		Early-stage	non-tumor	0.435945	0.0170857	7.35266e-05	7.35266e-05	0.00484662	0.00120807	7.35266e-05	0.0172391	0.00688253	0.0756095	7.35266e-05	0.0478375	0.393052
NFATC1	2.709e-25	0.631613	6.63164e-21	cluster1		TBC1D10C	6.97828e-05	0.309544	1	cluster4		Early-stage	tumor	0.956697	5.44011e-05	0.00437646	5.44011e-05	0.00452556	0.000990888	5.44011e-05	0.00832374	5.44011e-05	0.0111109	5.44011e-05	0.00277023	0.010933
DUSP4	2.73455e-25	0.877531	6.69417e-21	cluster1		PRDM1	6.98771e-05	0.279778	1	cluster4		Early-stage	non-tumor	0.507418	0.0263348	7.51022e-05	7.51022e-05	7.51022e-05	0.00213179	7.51022e-05	0.0437801	7.51022e-05	0.0515492	0.00231971	0.000452885	0.365638
PFKM	2.80363e-25	0.829723	6.86328e-21	cluster1		EHBP1L1	7.08707e-05	0.368243	1	cluster4		Early-stage	tumor	0.890361	0.0230142	3.19572e-05	3.19572e-05	3.19572e-05	0.000384107	3.19572e-05	0.010192	3.19572e-05	0.0542025	0.00623131	0.0135625	0.00189276
HMGXB4	2.89176e-25	0.633872	7.07904e-21	cluster1		LAMC1	7.09168e-05	0.309055	1	cluster4		Early-stage	tumor	0.886301	5.2732e-05	0.00662066	5.2732e-05	5.2732e-05	0.000494502	5.2732e-05	0.0351905	5.2732e-05	0.0539356	5.2732e-05	0.00756001	0.00958179
CSNK2B	2.92212e-25	0.805703	7.15336e-21	cluster1		RALGDS	7.29808e-05	0.3614	1	cluster4		Early-stage	tumor	0.756353	6.95873e-05	6.95873e-05	0.00129648	6.95873e-05	0.00107826	6.95873e-05	0.0186895	0.000643109	0.0855004	0.0252648	0.0989801	0.0119164
SMOX	3.08397e-25	0.485047	7.54955e-21	cluster1		RELL1	7.48541e-05	0.28741	1	cluster4		Early-stage	tumor	0.807191	3.24406e-05	3.24406e-05	3.24406e-05	3.24406e-05	0.000221247	3.24406e-05	0.0303873	3.24406e-05	0.0793087	0.0545065	0.023869	0.00432127
FAM78B	3.15277e-25	0.461186	7.71799e-21	cluster1		TBC1D1	7.651e-05	0.259455	1	cluster4		Early-stage	tumor	0.457493	0.0482165	0.000112107	0.000112107	0.0285554	0.00457641	0.00552941	0.0102433	0.000112107	0.0574654	0.028109	0.0613635	0.298112
LINC00622	3.48016e-25	0.476605	8.51942e-21	cluster1		DNM2	7.69026e-05	0.27615	1	cluster4		Early-stage	tumor	0.979482	4.08149e-05	4.08149e-05	4.08149e-05	4.08149e-05	4.08149e-05	4.08149e-05	0.00863657	4.08149e-05	0.00170874	4.08149e-05	4.08149e-05	0.00980541
AFF3	3.56227e-25	0.522522	8.72043e-21	cluster1		RIN3	7.79321e-05	0.269243	1	cluster4		Early-stage	tumor	0.887357	4.85953e-05	0.0105559	4.85953e-05	4.85953e-05	0.000159245	4.85953e-05	0.0415064	4.85953e-05	0.0223856	0.0135633	0.0174175	0.00681176
FNDC10	3.90859e-25	0.536562	9.56824e-21	cluster1		IFFO1	8.04805e-05	0.324129	1	cluster4		Early-stage	tumor	0.475993	0.000102943	0.000102943	0.000102943	0.0117176	0.00891058	0.00109623	0.0399871	0.000102943	0.167626	0.054981	0.14874	0.0905377
AL035071.1	3.95459e-25	0.583256	9.68083e-21	cluster1		DDX24	8.07119e-05	0.319676	1	cluster4		Early-stage	tumor	0.769126	4.76076e-05	4.76076e-05	0.000622304	4.76076e-05	0.00124744	4.76076e-05	0.0314773	0.000985137	0.0905324	0.0476688	0.0493428	0.0088077
DMRTA2	4.25164e-25	0.400369	1.0408e-20	cluster1		ADCY3	8.19135e-05	0.327242	1	cluster4		Early-stage	tumor	0.541973	0.0380347	9.62355e-05	9.62355e-05	9.62355e-05	0.00211898	9.62355e-05	0.0533826	0.00174173	0.141834	0.088923	0.0960072	0.0355992
PRKCD	5.2437e-25	0.836892	1.28366e-20	cluster1		GUCD1	8.24997e-05	0.401427	1	cluster4		Early-stage	tumor	0.835406	0.00638838	3.55826e-05	0.0103205	3.55826e-05	0.00019305	3.55826e-05	0.0149411	3.55826e-05	0.0394202	0.00264471	0.0461221	0.0444215
DUSP11	5.30226e-25	0.584963	1.29799e-20	cluster1		LASP1	8.25316e-05	0.37865	1	cluster4		Early-stage	tumor	0.873009	0.000386266	3.52398e-05	0.0178454	3.52398e-05	3.52398e-05	0.000368475	0.0285031	3.52398e-05	0.0587908	0.00305309	3.52398e-05	0.0178678
PTTG1	5.55435e-25	0.854802	1.35971e-20	cluster1		SDF2L1	8.53478e-05	0.53441	1	cluster4		Early-stage	tumor	0.576921	0.0734946	7.2622e-05	7.2622e-05	0.0161805	0.00520604	0.0187888	0.0194359	7.2622e-05	0.078882	0.0136613	0.000270143	0.196942
ATP8A2	5.85319e-25	0.371586	1.43286e-20	cluster1		HLA-DQB1	8.54146e-05	0.422342	1	cluster4		Early-stage	tumor	0.526869	0.000101363	0.000101363	0.0124762	0.00915689	0.00502573	0.000101363	0.00845689	0.000101363	0.090408	0.131313	0.0901312	0.125758
FBXO11	6.36197e-25	0.756568	1.55741e-20	cluster1		MPEG1	8.7251e-05	0.269022	1	cluster4		Early-stage	tumor	0.295886	0.0282952	0.00446742	0.000227427	0.000227427	0.0482766	0.000227427	0.0207122	0.0108634	0.150837	0.273071	0.0991058	0.0678032
SFT2D3	6.83867e-25	0.47242	1.67411e-20	cluster1		SYNPO2	9.00395e-05	0.395929	1	cluster4		Early-stage	tumor	0.873965	0.0284485	5.31075e-05	5.31075e-05	5.31075e-05	0.00115795	0.00451746	0.0151166	5.31075e-05	0.0589277	5.31075e-05	0.00842533	0.00917622
PHF14	6.85189e-25	0.770085	1.67734e-20	cluster1		LTBP2	9.05466e-05	0.369088	1	cluster4		Early-stage	non-tumor	0.12471	0.310053	0.0764457	0.000215952	0.044884	0.0369061	0.000215952	0.0476026	0.00285221	0.097379	0.0368185	0.123131	0.0987864
UBE3C	7.03248e-25	0.792842	1.72155e-20	cluster1		NUDT4	9.10174e-05	0.463278	1	cluster4		Early-stage	non-tumor	0.48931	0.0840597	0.0138451	6.82793e-05	6.82793e-05	0.00113721	0.0185409	6.82793e-05	6.82793e-05	0.0715098	6.82793e-05	0.00529426	0.315962
ZNF395	7.7865e-25	0.546143	1.90614e-20	cluster1		IFNAR1	9.29432e-05	0.298896	1	cluster4		Early-stage	tumor	0.573798	0.000105672	0.000105672	0.000105672	0.000105672	0.0027968	0.000105672	0.0537791	0.00342374	0.18643	0.0344382	0.0793616	0.0654447
NFIA	8.5837e-25	0.528724	2.10129e-20	cluster1		H19	9.40797e-05	0.371969	1	cluster4		Early-stage	tumor	0.843229	4.86854e-05	4.86854e-05	4.86854e-05	4.86854e-05	0.0015058	4.86854e-05	0.0147918	0.000900676	0.0297269	0.0360404	0.0331803	0.0403813
PLRG1	9.49269e-25	0.639614	2.32381e-20	cluster1		IFITM10	9.49585e-05	0.321928	1	cluster4		Early-stage	tumor	0.913386	4.91086e-05	4.91086e-05	0.000569801	4.91086e-05	0.00132524	0.00131029	0.0122982	0.000330756	0.0498588	4.91086e-05	0.0111931	0.0095317
HSP90AB1	9.87762e-25	0.574473	2.41804e-20	cluster1		TSPAN4	9.51062e-05	0.302347	1	cluster4		Early-stage	tumor	0.828102	4.69907e-05	4.69907e-05	4.69907e-05	0.00870699	0.000528192	4.69907e-05	0.00981577	4.69907e-05	0.0537963	0.00815546	0.00769485	0.0829659
SNRPF	1.15598e-24	0.686542	2.82985e-20	cluster1		TXNDC5	9.54081e-05	0.386468	1	cluster4		Early-stage	tumor	0.912426	5.18851e-05	0.01903	5.18851e-05	5.18851e-05	0.000311682	5.18851e-05	0.0281071	5.18851e-05	0.0133349	0.0139946	0.00409077	0.00844584
AC073365.1	1.16951e-24	0.371969	2.86297e-20	cluster1		RASD1	9.7884e-05	0.257854	1	cluster4		Early-stage	tumor	0.194967	0.111108	0.000604154	0.000604154	0.0864109	0.128409	0.0153314	0.00819237	0.0222013	0.201267	0.0378222	0.125185	0.0678975
SPRED1	1.28002e-24	0.693069	3.1335e-20	cluster1		GPS1	9.80332e-05	0.301381	1	cluster4		Early-stage	non-tumor	0.236933	3.06151e-05	3.06151e-05	3.06151e-05	0.000935232	0.000717211	0.00639552	0.0184896	3.06151e-05	0.0304252	0.0109379	0.00384912	0.691195
RPL32	1.31157e-24	0.475545	3.21072e-20	cluster1		PLEC	9.96044e-05	0.302814	1	cluster4		Early-stage	tumor	0.881601	3.30731e-05	3.30731e-05	3.30731e-05	3.30731e-05	0.000280092	0.00385526	0.0331394	3.30731e-05	0.0692429	3.30731e-05	3.30731e-05	0.01165
CCNE1	1.324e-24	0.495714	3.24116e-20	cluster1		RFLNB	9.96102e-05	0.270016	1	cluster4		Early-stage	non-tumor	0.217127	0.0191513	2.76555e-05	2.76555e-05	2.76555e-05	0.00219365	2.76555e-05	0.0161041	2.76555e-05	0.0236826	2.76555e-05	0.0164368	0.705138
B4GAT1	1.45846e-24	0.720407	3.5703e-20	cluster1		F13A1	0.000100318	0.261492	1	cluster4		Early-stage	non-tumor	0.375482	0.0563821	8.00489e-05	0.00357681	8.00489e-05	0.000324112	0.00283982	0.0136602	0.0406685	0.0811694	0.00348496	0.030481	0.391771
APPL1	1.51379e-24	0.6597	3.70575e-20	cluster1		HSPB6	0.000100833	0.253656	1	cluster4		Early-stage	tumor	0.92877	4.81331e-05	4.81331e-05	0.0225565	0.00282391	4.81331e-05	4.81331e-05	0.0161565	4.81331e-05	4.81331e-05	0.00613983	0.0134236	0.00984117
ASXL1	1.52053e-24	0.884307	3.72226e-20	cluster1		BMP1	0.000107177	0.25634	1	cluster4		Early-stage	non-tumor	0.184222	0.00296627	4.28261e-05	4.28261e-05	0.00932872	0.0237073	4.28261e-05	0.0247406	0.00742296	0.118436	0.449103	0.15023	0.0297144
FAM83H	2.16048e-24	0.766028	5.28885e-20	cluster1		BCAM	0.000109125	0.286837	1	cluster4		Early-stage	tumor	0.829797	0.0469446	5.05922e-05	5.05922e-05	5.05922e-05	0.000199632	5.05922e-05	0.04981	5.05922e-05	0.0459563	0.0195479	5.05922e-05	0.0074412
LUC7L2	2.24899e-24	0.816524	5.50552e-20	cluster1		NDUFV1	0.000111188	0.343918	1	cluster4		Early-stage	non-tumor	0.166169	0.0100843	0.000146962	1.40853e-05	1.40853e-05	0.000423096	0.000861523	0.0117547	1.40853e-05	0.00796047	1.40853e-05	1.40853e-05	0.80253
SON	2.40434e-24	0.728626	5.88582e-20	cluster1		ANKRD40	0.000113826	0.292553	1	cluster4		Early-stage	non-tumor	0.229009	9.75866e-05	9.75866e-05	0.00649092	9.75866e-05	0.00363242	9.75866e-05	0.0183668	0.00123224	0.238598	0.0798165	0.19379	0.228673
SFI1	2.5005e-24	0.67516	6.12123e-20	cluster1		TPSB2	0.000114646	0.347759	1	cluster4		Early-stage	tumor	0.926984	0.0150707	3.6568e-05	3.6568e-05	3.6568e-05	3.6568e-05	3.6568e-05	0.0172722	3.6568e-05	0.0228758	0.00858269	3.6568e-05	0.00895886
TPMT	2.84211e-24	0.618129	6.95748e-20	cluster1		NCKAP1L	0.00012105	0.259968	1	cluster4		Early-stage	tumor	0.282087	9.84353e-05	9.84353e-05	9.84353e-05	9.84353e-05	0.0164798	0.0200129	0.0351917	0.00411363	0.295087	0.0751414	0.202886	0.0686065
ESRP1	2.86623e-24	0.771454	7.01654e-20	cluster1		PPP1R12B	0.000122252	0.289507	1	cluster4		Early-stage	tumor	0.918606	3.40284e-05	3.40284e-05	3.40284e-05	3.40284e-05	9.09539e-05	3.40284e-05	0.0349966	0.000540919	0.005327	0.00502207	0.024507	0.0107389
MCM5	2.88331e-24	0.833783	7.05834e-20	cluster1		FAHD2A	0.00012272	0.276935	1	cluster4		Early-stage	tumor	0.88314	3.21628e-05	0.00606519	3.21628e-05	3.21628e-05	0.000213826	3.21628e-05	0.04133	3.21628e-05	0.020667	0.0163852	0.0237559	0.00828183
PLCG1	3.0781e-24	0.787309	7.53518e-20	cluster1		ADAM15	0.000122742	0.393524	1	cluster4		Early-stage	tumor	0.923267	0.0015756	3.39517e-05	3.39517e-05	0.00481512	0.000129916	3.39517e-05	0.0111393	3.39517e-05	0.0421992	3.39517e-05	0.0107616	0.00594269
AGO1	3.12076e-24	0.61965	7.63962e-20	cluster1		CRLF1	0.000123543	0.444729	1	cluster4		Early-stage	tumor	0.887137	3.34632e-05	0.00763916	3.34632e-05	3.34632e-05	0.000156929	0.00131094	0.0317766	3.34632e-05	0.0425435	0.00179962	0.0164365	0.0110664
ZNF595	3.12121e-24	0.379153	7.64071e-20	cluster1		SPON1	0.00012406	0.325576	1	cluster4		Early-stage	tumor	0.872853	5.25604e-05	0.00460812	5.25604e-05	5.25604e-05	0.000260666	5.25604e-05	0.0745389	5.25604e-05	0.0213227	0.0061441	0.0116369	0.00837314
CPSF3	3.15182e-24	0.884685	7.71565e-20	cluster1		SNRK	0.000124077	0.276974	1	cluster4		Early-stage	tumor	0.852922	0.00279553	3.23152e-05	0.0115617	3.23152e-05	6.84428e-05	0.00293213	0.0269475	3.23152e-05	0.0669541	0.0255072	0.00748183	0.00273302
ZNF880	3.21352e-24	0.405313	7.86669e-20	cluster1		RHOJ	0.000124868	0.285478	1	cluster4		Early-stage	tumor	0.859422	0.00922567	3.33023e-05	0.00428624	0.000476026	5.70526e-05	3.33023e-05	0.00750721	3.33023e-05	0.10614	3.33023e-05	0.00633615	0.00641626
THOC7	3.37813e-24	0.818064	8.26965e-20	cluster1		ALDH16A1	0.000125156	0.31774	1	cluster4		Early-stage	tumor	0.812405	0.0369373	4.85409e-05	0.00713916	4.85409e-05	0.00022642	4.85409e-05	0.0889422	4.85409e-05	0.0262963	0.0123121	0.00976742	0.00578017
APLP1	3.5152e-24	0.344471	8.6052e-20	cluster1		LTBP4	0.000125638	0.623545	1	cluster4		Early-stage	non-tumor	0.420546	0.0403037	7.41649e-05	7.41649e-05	0.00933496	0.00200416	7.41649e-05	0.0229905	7.41649e-05	0.0237674	0.032699	0.0302723	0.417785
MRFAP1	4.32633e-24	0.740623	1.05909e-19	cluster1		CNN2	0.000127177	0.324515	1	cluster4		Early-stage	tumor	0.857501	4.57959e-05	0.00186023	0.00487482	4.57959e-05	0.000921358	4.57959e-05	0.0281334	4.57959e-05	0.0662488	4.75081e-05	0.0264641	0.0137657
RCBTB2	4.65021e-24	0.583286	1.13837e-19	cluster1		TMEM204	0.000128235	0.263034	1	cluster4		Early-stage	tumor	0.687977	0.00354505	4.78688e-05	4.78688e-05	4.78688e-05	0.000969497	4.78688e-05	0.0243868	4.78688e-05	0.0419062	0.0314653	0.0137393	0.195772
MAP9	4.71855e-24	0.448376	1.1551e-19	cluster1		MS4A7	0.000133139	0.356144	1	cluster4		Early-stage	tumor	0.94647	0.000870073	0.00401815	3.58151e-05	3.58151e-05	3.58151e-05	0.00471049	0.0182734	3.58151e-05	0.0108908	0.00221596	0.00853153	0.00387624
CPSF6	5.01311e-24	0.720026	1.22721e-19	cluster1		APOE	0.000138616	0.924264	1	cluster4		Early-stage	tumor	0.934557	0.00719964	3.24096e-05	3.24096e-05	3.24096e-05	3.24096e-05	0.00143344	0.0347659	3.24096e-05	0.00550926	0.00216259	0.00941821	0.0047914
TMUB1	5.78223e-24	0.796263	1.41549e-19	cluster1		SEL1L	0.000142063	0.339708	1	cluster4		Early-stage	non-tumor	0.399713	0.0165218	5.24314e-05	5.24314e-05	5.24314e-05	0.00074698	0.00826588	0.0216035	0.00205726	0.0381749	0.025504	0.0215862	0.465669
C11orf24	6.21266e-24	0.874325	1.52086e-19	cluster1		MICALL2	0.000144913	0.367989	1	cluster4		Early-stage	tumor	0.38042	0.0658781	0.000118775	0.000118775	0.00117017	0.000571036	0.00747301	0.0472371	0.00630885	0.040278	0.00988858	0.0352818	0.405256
SLC29A4	6.29042e-24	0.416432	1.53989e-19	cluster1		DDT	0.000147572	0.431108	1	cluster4		Early-stage	non-tumor	0.313642	0.00010455	0.00010455	0.00010455	0.00010455	0.00413646	0.00010455	0.0558866	0.00460005	0.386144	0.0275986	0.14103	0.0664392
FOXRED2	6.63696e-24	0.764764	1.62473e-19	cluster1		PIGQ	0.00014799	0.293731	1	cluster4		Early-stage	tumor	0.495194	0.0244868	0.000107835	0.000107835	0.030673	0.00573072	0.000107835	0.0246458	0.00622131	0.0645284	0.00493938	0.0416167	0.30164
CSK	7.4482e-24	0.786188	1.82332e-19	cluster1		RSF1	0.00014879	0.287137	1	cluster4		Early-stage	tumor	0.876697	4.85438e-05	4.85438e-05	0.00402855	0.000566038	4.85438e-05	4.85438e-05	0.0412583	0.00105478	0.0683244	4.85438e-05	0.00146756	0.00636068
HPS4	7.75036e-24	0.850463	1.89729e-19	cluster1		CD68	0.000151407	0.419051	1	cluster4		Early-stage	tumor	0.946142	5.5437e-05	5.5437e-05	5.5437e-05	5.5437e-05	0.000141692	5.5437e-05	0.01797	5.5437e-05	0.0104647	0.00415903	0.00486381	0.0159262
ZNF260	7.7833e-24	0.466955	1.90535e-19	cluster1		ARHGAP45	0.000154736	0.443607	1	cluster4		Early-stage	non-tumor	0.148384	7.22409e-06	7.22409e-06	0.00107718	7.22409e-06	0.000508891	7.22409e-06	0.00946803	7.22409e-06	0.00873648	0.0116209	0.00439197	0.815777
RAB11FIP2	8.77586e-24	0.608046	2.14833e-19	cluster1		PREX1	0.000160934	0.258169	1	cluster4		Early-stage	tumor	0.617928	6.99283e-05	0.00469553	6.99283e-05	6.99283e-05	0.000683084	6.99283e-05	0.0199551	6.99283e-05	0.166266	6.99283e-05	0.08633	0.103723
ZNF697	9.27564e-24	0.782703	2.27068e-19	cluster1		FBLN5	0.000162244	0.296481	1	cluster4		Early-stage	tumor	0.845292	0.0281023	3.42013e-05	3.42013e-05	3.42013e-05	3.42013e-05	0.00523786	0.0307736	3.42013e-05	0.0498352	3.42013e-05	0.0258296	0.0147246
FIZ1	1.06879e-23	0.524915	2.61641e-19	cluster1		PPFIA1	0.000164469	0.394544	1	cluster4		Early-stage	tumor	0.734208	4.6789e-05	5.38306e-05	4.6789e-05	4.6789e-05	0.00401436	0.00652431	0.036055	0.0058966	5.00361e-05	0.0852661	0.0283538	0.0994376
NOL4L	1.08585e-23	0.669851	2.65816e-19	cluster1		ARL4C	0.000168838	0.276139	1	cluster4		Early-stage	tumor	0.812334	0.0265193	6.85909e-05	0.0131174	6.85909e-05	0.000359995	6.85909e-05	0.0694632	0.00085152	0.0472229	0.00605036	0.0187228	0.0051528
CNOT4	1.27548e-23	0.570956	3.12238e-19	cluster1		TP53I13	0.000170237	0.291049	1	cluster4		Early-stage	tumor	0.197328	0.000166625	0.000166625	0.000166625	0.0339886	0.00778993	0.000166625	0.0117806	0.0220648	0.227819	0.100846	0.175417	0.222299
CABLES1	1.34215e-23	0.755362	3.28559e-19	cluster1		ORMDL1	0.000172315	0.271447	1	cluster4		Early-stage	tumor	0.768723	0.00637466	7.08211e-05	7.08211e-05	7.08211e-05	0.000671715	7.08211e-05	0.0110572	0.00274208	0.0781615	0.0941635	0.0286986	0.00912409
CAPN3	1.36208e-23	0.888239	3.33438e-19	cluster1		ENTPD6	0.000173406	0.352138	1	cluster4		Early-stage	tumor	0.449137	0.025026	7.48329e-05	7.48329e-05	0.0129993	0.00188346	7.48329e-05	0.0159866	0.00394472	0.0437933	0.0281745	0.0392285	0.379602
PC	1.47129e-23	0.558892	3.60172e-19	cluster1		ABTB1	0.000183329	0.269131	1	cluster4		Early-stage	tumor	0.22452	0.000139789	0.059451	0.000139789	0.000139789	0.0260164	0.000139789	0.0343499	0.00487745	0.256794	0.157681	0.170469	0.0652821
KIF7	1.61831e-23	0.349514	3.96162e-19	cluster1		MAPK1	0.000185366	0.409272	1	cluster4		Early-stage	tumor	0.899616	3.53317e-05	3.53317e-05	3.53317e-05	3.53317e-05	3.53317e-05	3.53317e-05	0.0118566	3.53317e-05	0.0403302	0.000874452	0.0103318	0.0367435
ZNF335	1.74512e-23	0.622088	4.27206e-19	cluster1		GSN	0.000185555	0.318893	1	cluster4		Early-stage	tumor	0.289487	7.47853e-05	7.47853e-05	7.47853e-05	7.47853e-05	0.0320564	7.47853e-05	0.0335434	7.47853e-05	0.409741	0.0407011	0.121521	0.0725011
TSC22D4	1.85563e-23	0.751502	4.54259e-19	cluster1		KCNMA1	0.000187865	0.278141	1	cluster4		Early-stage	tumor	0.928671	0.00455535	4.92924e-05	0.00362564	4.92924e-05	0.000226141	4.92924e-05	0.0122672	4.92924e-05	0.0122312	0.00545675	0.0232385	0.00953059
ZNF518B	1.87277e-23	0.538799	4.58454e-19	cluster1		JAG2	0.000189949	0.258533	1	cluster4		Early-stage	tumor	0.831551	0.0226857	4.67117e-05	4.67117e-05	4.67117e-05	0.00139241	4.67117e-05	0.00953092	4.67117e-05	0.0872947	0.00371955	0.0347752	0.00881677
SERF2	1.88568e-23	0.494585	4.61615e-19	cluster1		GRAMD1A	0.00019274	0.356144	1	cluster4		Early-stage	tumor	0.51733	0.0359285	6.87134e-05	6.87134e-05	0.0144273	0.00329237	6.87134e-05	0.0262674	6.87134e-05	0.185168	0.0415207	0.110802	0.0649885
TMEM14C	2.02554e-23	0.70713	4.95852e-19	cluster1		UBA7	0.000210167	0.296075	1	cluster4		Early-stage	tumor	0.449115	0.0442596	7.16142e-05	0.0140593	7.16142e-05	0.00436497	7.16142e-05	0.048149	7.16142e-05	0.0491218	0.0728581	0.0182035	0.299583
UQCRQ	2.05304e-23	0.599792	5.02585e-19	cluster1		CD3E	0.000220176	0.283793	1	cluster4		Early-stage	tumor	0.572867	7.18529e-05	0.0208222	7.18529e-05	0.0182552	0.001066	7.18529e-05	0.00395085	0.00410078	0.0284418	0.029841	0.0382416	0.282198
FAM106A	2.11212e-23	0.523451	5.17048e-19	cluster1		CHN1	0.000222207	0.250543	1	cluster4		Early-stage	non-tumor	0.158709	4.72562e-06	0.0211134	4.72562e-06	4.72562e-06	0.0594662	0.00279249	0.036964	0.00591782	0.12019	0.254597	0.290651	0.0495858
RHEB	2.21732e-23	0.754014	5.42801e-19	cluster1		SMARCD3	0.000224025	0.27486	1	cluster4		Early-stage	tumor	0.561157	7.25727e-05	0.00550469	7.25727e-05	7.25727e-05	0.00204033	7.25727e-05	0.0341311	7.25727e-05	0.110598	7.25727e-05	0.0248042	0.261329
EDNRB	2.3632e-23	0.783963	5.78511e-19	cluster1		TBX2	0.000232827	0.403299	1	cluster4		Early-stage	tumor	0.49977	0.00632918	7.0993e-05	7.0993e-05	7.0993e-05	0.00370634	7.0993e-05	0.0368741	0.000921365	0.268199	0.0499209	0.0694368	0.0645583
PAXIP1-AS1	2.37284e-23	0.45535	5.80872e-19	cluster1		RNF169	0.000235655	0.302927	1	cluster4		Early-stage	tumor	0.954689	5.11936e-05	5.11936e-05	5.11936e-05	5.11936e-05	0.000288847	0.000633052	0.0174873	5.11936e-05	0.00698293	0.00367526	0.00089193	0.0150953
HSPH1	2.40605e-23	0.745427	5.89001e-19	cluster1		KLC1	0.000239917	0.325241	1	cluster4		Early-stage	tumor	0.145043	6.45483e-05	0.0186433	6.45483e-05	6.45483e-05	0.027615	0.0105608	0.0152916	6.45483e-05	0.200972	0.217	0.319494	0.045122
RNF125	2.61964e-23	0.451724	6.41288e-19	cluster1		FYN	0.000240295	0.328623	1	cluster4		Early-stage	tumor	0.82567	3.32494e-05	3.32494e-05	3.32494e-05	3.32494e-05	3.32494e-05	0.0248731	3.32494e-05	3.32494e-05	0.0374931	3.32494e-05	3.32494e-05	0.111664
VDAC3	2.83236e-23	0.857981	6.93361e-19	cluster1		ALOX5AP	0.000240498	0.276591	1	cluster4		Early-stage	tumor	0.332443	0.0114645	9.33214e-05	9.33214e-05	9.33214e-05	0.00257879	0.0035098	0.0288678	0.00112614	0.194843	0.1136	0.244994	0.0662939
MRPL42	3.0703e-23	0.671164	7.5161e-19	cluster1		ZMIZ2	0.000247513	0.313713	1	cluster4		Early-stage	tumor	0.873585	4.90224e-05	4.90224e-05	4.90224e-05	0.00485751	0.000494396	4.90224e-05	0.0149722	0.00105093	0.0312747	0.0240336	0.0127833	0.036752
RPP40	3.12889e-23	0.437405	7.65952e-19	cluster1		TMEM173	0.000249266	0.332714	1	cluster4		Early-stage	tumor	0.549552	0.000108437	0.0269584	0.000108437	0.00850335	0.00665338	0.000108437	0.016477	0.00303594	0.0504883	0.0372663	0.0568482	0.243892
SPR	3.30459e-23	0.765878	8.08965e-19	cluster1		MYO10	0.000251122	0.274909	1	cluster4		Early-stage	tumor	0.645168	0.000105396	0.0103001	0.000105396	0.000105396	0.00136876	0.000105396	0.0515381	0.0025003	0.189782	0.0243502	0.0339905	0.0405811
POLI	3.3339e-23	0.506768	8.16139e-19	cluster1		LPCAT3	0.000258515	0.267984	1	cluster4		Early-stage	tumor	0.856582	4.99619e-05	4.99619e-05	4.99619e-05	4.99619e-05	0.000337032	0.00298606	0.015341	4.99619e-05	0.053613	0.0255882	0.0273155	0.0179875
SOX9	3.6293e-23	0.408911	8.88453e-19	cluster1		MAFK	0.000258675	0.265982	1	cluster4		Early-stage	tumor	0.28251	0.000138207	0.0267465	0.000138207	0.0345431	0.0427116	0.0126949	0.0170265	0.000138207	0.182359	0.0966502	0.234581	0.0697622
KCTD6	3.64714e-23	0.475579	8.92819e-19	cluster1		RPL38	0.000266213	0.276109	1	cluster4		Early-stage	tumor	0.899356	3.44394e-05	0.00212262	0.00620201	3.44394e-05	3.44394e-05	3.44394e-05	0.0368233	3.44394e-05	0.0225225	3.44394e-05	0.0272863	0.00548027
EEF1E1	3.7677e-23	0.67516	9.22333e-19	cluster1		F2R	0.000270289	0.254447	1	cluster4		Early-stage	tumor	0.743232	0.0177199	7.07916e-05	7.07916e-05	7.07916e-05	0.000401428	7.07916e-05	0.0157873	7.07916e-05	0.0395886	0.0140351	0.0207989	0.148082
SCRIB	4.14701e-23	0.767339	1.01519e-18	cluster1		GNA12	0.000270598	0.273513	1	cluster4		Early-stage	tumor	0.939645	3.45419e-05	3.45419e-05	3.45419e-05	3.45419e-05	3.45419e-05	3.45419e-05	0.0183039	0.000967523	0.021791	0.00597648	0.00756936	0.00553961
UBE2V1	4.22761e-23	0.726739	1.03492e-18	cluster1		COL11A1	0.000278646	0.405156	1	cluster4		Early-stage	tumor	0.915659	7.4266e-05	7.4266e-05	7.4266e-05	7.4266e-05	0.00122106	7.4266e-05	0.0320302	0.00175177	0.0260179	0.00274168	0.0106272	0.00958021
CTPS1	4.36194e-23	0.638881	1.0678e-18	cluster1		RHBDD2	0.000279417	0.302324	1	cluster4		Early-stage	tumor	0.555784	6.91476e-05	0.0254493	6.91476e-05	0.00207949	0.00307471	0.0177852	0.0257435	0.00463274	0.0328381	0.0298113	0.0236275	0.279036
POLR3B	4.63719e-23	0.371209	1.13519e-18	cluster1		CDC42EP5	0.000287725	0.328922	1	cluster4		Early-stage	tumor	0.949148	7.5135e-05	7.5135e-05	0.0042179	7.5135e-05	0.000366229	7.5135e-05	0.00543759	7.5135e-05	0.00943478	0.00749437	0.0171919	0.0063339
TBX2	4.77759e-23	0.729448	1.16955e-18	cluster1		MICA	0.000288942	0.266107	1	cluster4		Early-stage	non-tumor	0.167941	7.18971e-05	0.000256932	0.00221807	7.18971e-05	0.00366814	0.00170628	0.03008	0.000357486	0.327923	0.113765	0.131593	0.220347
CHPF2	5.10233e-23	0.756546	1.24905e-18	cluster1		EVA1B	0.000292671	0.296856	1	cluster4		Early-stage	tumor	0.951873	0.0103475	0.000266027	3.7198e-05	3.7198e-05	3.7198e-05	3.7198e-05	0.00834038	3.7198e-05	0.00195116	3.7198e-05	0.0228722	0.00412638
SLC7A5	5.72401e-23	0.681339	1.40124e-18	cluster1		DAP	0.000297051	0.27077	1	cluster4		Early-stage	tumor	0.656634	7.27453e-05	0.0115704	7.27453e-05	7.27453e-05	0.00178582	0.0133197	0.0194931	7.27453e-05	0.0739924	0.0375694	0.0765433	0.1088
NDUFS8	5.84531e-23	0.678158	1.43093e-18	cluster1		ABL2	0.000301351	0.332869	1	cluster4		Early-stage	tumor	0.902982	0.00874403	7.36946e-05	0.00440851	7.36946e-05	0.00122357	0.00205495	0.0141176	0.00082371	0.0351199	7.36946e-05	0.0115269	0.0187772
PIGA	5.90211e-23	0.537657	1.44484e-18	cluster1		AIF1	0.000313615	0.304501	1	cluster4		Early-stage	tumor	0.59707	5.07696e-05	5.07696e-05	5.07696e-05	5.07696e-05	0.00228083	0.000929844	0.0261287	5.07696e-05	0.0351296	5.07696e-05	0.0136443	0.324512
SEM1	5.97278e-23	0.709341	1.46214e-18	cluster1		GNL3L	0.000329567	0.277831	1	cluster4		Early-stage	tumor	0.829647	4.7905e-05	4.7905e-05	4.7905e-05	0.00613389	0.000558231	0.000907321	0.0152476	4.7905e-05	0.0572054	0.0346989	0.0287776	0.0266324
CLPB	6.45689e-23	0.526893	1.58065e-18	cluster1		TYROBP	0.000331483	0.493607	1	cluster4		Early-stage	non-tumor	0.197561	0.00221697	6.14106e-05	0.000938206	0.0174781	0.000724348	6.14106e-05	0.00888491	6.14106e-05	0.00566547	0.00317437	0.00983784	0.753334
RAP1B	6.82128e-23	0.632629	1.66985e-18	cluster1		FKBP11	0.000331712	0.303577	1	cluster4		Early-stage	tumor	0.533521	0.00243179	6.84304e-05	6.84304e-05	6.84304e-05	0.00317289	6.84304e-05	0.0372254	6.84304e-05	0.188055	0.0714607	0.108152	0.0556395
SMAD2	6.95627e-23	0.755763	1.7029e-18	cluster1		HEG1	0.000332035	0.256098	1	cluster4		Early-stage	non-tumor	0.171583	0.0466587	4.34352e-05	4.34352e-05	4.34352e-05	0.00154625	0.0141141	0.00658095	4.34352e-05	0.0233072	0.00323076	0.0194014	0.713404
CHKB	6.95859e-23	0.770955	1.70346e-18	cluster1		MOV10	0.000334857	0.300931	1	cluster4		Early-stage	tumor	0.899047	0.0121724	3.37865e-05	0.0050554	3.37865e-05	0.000154462	0.00274239	0.0255834	3.37865e-05	0.0240062	0.00761809	0.0157234	0.007796
LTK	8.63306e-23	0.383787	2.11337e-18	cluster1		CYFIP2	0.000342089	0.349235	1	cluster4		Early-stage	tumor	0.796346	4.85437e-05	4.85437e-05	0.0116772	0.0110763	0.00064339	4.85437e-05	0.0287649	4.85437e-05	0.118259	0.00330446	0.0200733	0.00966168
SLC35B4	9.13361e-23	0.725927	2.23591e-18	cluster1		MAGED2	0.000342952	0.415037	1	cluster4		Early-stage	tumor	0.920009	0.00202259	3.55043e-05	3.55043e-05	3.55043e-05	3.57747e-05	3.55043e-05	0.0428846	3.55043e-05	0.0101925	0.00405553	0.0135858	0.0070372
TONSL	9.73781e-23	0.652491	2.38381e-18	cluster1		MEF2D	0.000346095	0.268489	1	cluster4		Early-stage	tumor	0.501938	0.00492581	6.58673e-05	6.58673e-05	6.58673e-05	0.00349715	6.58673e-05	0.027309	0.003075	0.118964	0.0474724	0.258398	0.0341577
HIRA	1.03698e-22	0.659345	2.53853e-18	cluster1		ZNF358	0.000347569	0.273483	1	cluster4		Early-stage	tumor	0.222899	9.80842e-05	9.80842e-05	9.80842e-05	0.0210347	0.0204646	9.80842e-05	0.0414451	0.00271737	0.302885	0.213685	0.130787	0.0436911
CHMP2A	1.09316e-22	0.807153	2.67605e-18	cluster1		ACER3	0.000357386	0.308315	1	cluster4		Early-stage	tumor	0.945711	4.944e-05	4.944e-05	4.944e-05	4.944e-05	0.000689938	4.944e-05	0.00486072	0.000579139	0.0248793	0.0108625	0.00807058	0.0040995
MPRIP	1.13703e-22	0.732478	2.78346e-18	cluster1		ITGA1	0.000365089	0.29888	1	cluster4		Early-stage	tumor	0.813131	0.0115565	4.63581e-05	4.63581e-05	4.63581e-05	0.000859696	0.00109869	0.0283219	0.000947517	0.114483	0.00584778	0.0162558	0.00735922
POLR3E	1.17095e-22	0.567353	2.86649e-18	cluster1		CAPNS1	0.000387719	0.257062	1	cluster4		Early-stage	tumor	0.855787	5.18981e-05	5.18981e-05	5.18981e-05	5.18981e-05	0.000645204	5.18981e-05	0.00525618	5.18981e-05	0.0698417	0.0102997	0.0414932	0.0163652
GDF11	1.25782e-22	0.640015	3.07915e-18	cluster1		PNPLA2	0.00040278	0.29956	1	cluster4		Early-stage	tumor	0.896477	0.0109728	0.00769795	3.48578e-05	0.00122848	3.48578e-05	3.48578e-05	0.0170087	3.48578e-05	0.00806513	0.0288967	0.0219358	0.00757763
HSPBP1	1.32926e-22	0.820404	3.25404e-18	cluster1		INTS4	0.000410904	0.265054	1	cluster4		Early-stage	non-tumor	0.195668	4.1028e-05	4.1028e-05	4.1028e-05	0.0200223	0.00299001	0.00210084	0.0169871	4.1028e-05	0.0130719	0.015615	0.00685501	0.726526
ZNF783	1.40964e-22	0.616872	3.45079e-18	cluster1		ERF	0.000414616	0.286192	1	cluster4		Early-stage	tumor	0.897843	3.73545e-05	3.73545e-05	0.000805785	3.73545e-05	0.000100025	3.73545e-05	0.0118667	3.73545e-05	0.0393733	0.0199442	0.00240034	0.0274795
SH3D19	1.46789e-22	0.518517	3.5934e-18	cluster1		NFIB	0.000415755	0.295622	1	cluster4		Early-stage	tumor	0.893503	4.93881e-05	4.93881e-05	4.93881e-05	4.93881e-05	0.000369103	4.93881e-05	0.0257754	4.93881e-05	0.0357738	0.00388536	0.0120849	0.0283125
FAM210B	1.48821e-22	0.717162	3.64313e-18	cluster1		MRPL38	0.0004193	0.321018	1	cluster4		Early-stage	tumor	0.949427	5.26748e-05	0.00555911	5.26748e-05	5.26748e-05	0.000113458	5.26748e-05	0.0251455	5.26748e-05	0.013043	5.26748e-05	0.00253958	0.00385637
SNRPA1	1.70014e-22	0.727224	4.16194e-18	cluster1		FN1	0.000421901	0.314353	1	cluster4		Early-stage	tumor	0.903533	5.32689e-05	5.32689e-05	5.32689e-05	5.32689e-05	0.000228739	0.000784226	0.0350008	5.32689e-05	0.020801	0.00061377	0.0354336	0.00333876
AC126773.4	1.74674e-22	0.59323	4.27603e-18	cluster1		ITGAL	0.000426007	0.341691	1	cluster4		Early-stage	non-tumor	0.444625	0.0546946	7.4966e-05	7.4966e-05	7.4966e-05	0.00306874	0.00353857	0.030546	0.00323251	0.0190733	0.0283921	0.00981297	0.402791
RPS24	1.82463e-22	0.47091	4.4667e-18	cluster1		TMEM259	0.000466981	0.284603	1	cluster4		Early-stage	tumor	0.913971	4.92907e-05	4.92907e-05	4.92907e-05	4.92907e-05	0.000259897	4.92907e-05	0.0278782	0.00148163	0.030089	0.0111333	0.00812754	0.00681324
ELF1	1.85223e-22	0.590288	4.53425e-18	cluster1		SLC25A6	0.000471076	0.301982	1	cluster4		Early-stage	tumor	0.884875	4.86326e-05	4.86326e-05	0.00457581	4.86326e-05	0.000133318	4.86326e-05	0.0204102	4.86326e-05	0.0407692	4.86326e-05	0.0280348	0.02091
PRCC	2.30488e-22	0.704757	5.64236e-18	cluster1		AHR	0.000485534	0.317926	1	cluster4		Early-stage	tumor	0.524199	0.0331722	0.0617178	0.0138413	0.0204931	0.00154113	7.06826e-05	0.00200563	7.06826e-05	0.0785287	7.06826e-05	7.06826e-05	0.264219
MEGF10	2.44321e-22	0.335976	5.98098e-18	cluster1		NES	0.000487604	0.378968	1	cluster4		Early-stage	non-tumor	0.553636	0.0192746	7.09858e-05	7.09858e-05	7.09858e-05	0.00032103	7.09858e-05	0.0109337	0.00114874	0.0409516	0.012367	0.0043676	0.356716
WDR3	2.57335e-22	0.526331	6.29956e-18	cluster1		AAMDC	0.000491397	0.334588	1	cluster4		Early-stage	tumor	0.269762	0.115343	0.000147357	0.000147357	0.0218535	0.0308427	0.0306647	0.0187033	0.021993	0.296949	0.000211347	0.122432	0.0709509
SLC66A2	3.01968e-22	0.729558	7.39218e-18	cluster1		LTBP1	0.0004914	0.402371	1	cluster4		Early-stage	tumor	0.911937	0.00973965	5.07314e-05	5.07314e-05	5.07314e-05	0.000284391	5.07314e-05	0.0185906	5.07314e-05	0.0316156	0.00651529	0.00933946	0.0117243
ATAD3B	3.028e-22	0.688122	7.41254e-18	cluster1		GLG1	0.000506201	0.263626	1	cluster4		Early-stage	tumor	0.911012	2.25983e-05	2.25983e-05	0.011212	2.25983e-05	2.25983e-05	2.25983e-05	0.0392754	2.25983e-05	0.0298741	0.00346333	2.25983e-05	0.00500455
TMEM147-AS1	3.22709e-22	0.407446	7.89991e-18	cluster1		RALY	0.000516293	0.301509	1	cluster4		Early-stage	tumor	0.915287	0.0123904	7.46997e-05	0.00679391	0.00225092	0.000366392	0.00320954	0.0267046	7.46997e-05	0.0159318	0.00439827	0.00655031	0.00596718
AP001062.1	3.92606e-22	0.392054	9.61099e-18	cluster1		PEA15	0.000519301	0.279154	1	cluster4		Early-stage	tumor	0.974209	3.80777e-05	3.80777e-05	3.80777e-05	3.80777e-05	3.80777e-05	3.80777e-05	0.00935165	3.80777e-05	0.00331728	0.00878687	3.80777e-05	0.0040304
AC006058.1	4.03755e-22	0.37679	9.88393e-18	cluster1		SAFB2	0.000525515	0.303577	1	cluster4		Early-stage	non-tumor	0.166249	0.00365212	8.79531e-05	8.79531e-05	8.79531e-05	0.0817096	0.0133703	0.0614312	0.00631397	0.207984	0.152835	0.286504	0.0196871
ENY2	4.22021e-22	0.695436	1.03311e-17	cluster1		ATN1	0.000532977	0.271673	1	cluster4		Early-stage	non-tumor	0.316024	0.0518869	5.80448e-05	5.80448e-05	0.0152335	0.00417097	0.0132856	0.0125716	0.00155437	0.0482046	0.0113662	0.0232844	0.502302
NLN	4.24177e-22	0.582434	1.03838e-17	cluster1		TOM1	0.000534955	0.34761	1	cluster4		Early-stage	tumor	0.940905	0.00796516	5.62535e-05	5.62535e-05	5.62535e-05	5.62535e-05	5.62535e-05	0.0241634	5.62535e-05	0.0181143	5.62535e-05	0.00102251	0.007436
RHOQ	4.35208e-22	0.638383	1.06539e-17	cluster1		CDC42EP1	0.000542755	0.301342	1	cluster4		Early-stage	tumor	0.796001	4.81792e-05	4.81792e-05	0.0169624	0.0150421	0.000888157	4.81792e-05	0.00999814	4.81792e-05	0.0382904	0.0323045	0.032812	0.0575089
UTY	4.4148e-22	0.410202	1.08074e-17	cluster1		PPM1K	0.000549779	0.287926	1	cluster4		Early-stage	tumor	0.932041	0.00650705	4.86335e-05	4.86335e-05	4.86335e-05	0.000294645	4.86335e-05	0.0191252	4.86335e-05	0.0143682	4.86335e-05	0.018871	0.00850125
AXIN1	4.63153e-22	0.655959	1.1338e-17	cluster1		GRASP	0.000597011	0.294846	1	cluster4		Early-stage	tumor	0.606801	0.0230144	6.94435e-05	6.94435e-05	6.94435e-05	0.000969408	6.94435e-05	0.016394	6.94435e-05	0.0321745	0.0210023	0.0299116	0.269386
ARF4	4.6948e-22	0.753124	1.14929e-17	cluster1		SEPTIN1	0.000623043	0.332936	1	cluster4		Early-stage	tumor	0.591599	0.0414037	0.000106545	0.000106545	0.0100001	0.0202234	0.000106545	0.033247	0.000106545	0.0999931	0.0129102	0.0617875	0.128409
AL049838.1	4.98132e-22	0.355611	1.21943e-17	cluster1		RBFOX2	0.000623525	0.269607	1	cluster4		Early-stage	tumor	0.801086	0.0530684	0.01421	0.00784369	3.46695e-05	0.000154671	3.46695e-05	0.0368166	3.46695e-05	0.0426909	0.0102442	0.0235114	0.0102705
TMSB15A	5.58982e-22	0.333243	1.36839e-17	cluster1		P4HB	0.0006413	0.265972	1	cluster4		Early-stage	tumor	0.923373	3.8703e-05	3.8703e-05	0.00294049	3.8703e-05	3.8703e-05	0.000653252	0.0202584	3.8703e-05	0.0283486	0.000698778	0.00693056	0.016603
FAM71E1	5.91868e-22	0.321928	1.44889e-17	cluster1		ALG8	0.000663208	0.2852	1	cluster4		Early-stage	non-tumor	0.143874	3.624e-05	0.00823202	0.00607567	3.624e-05	0.0404882	0.0123604	0.0321952	3.624e-05	0.206845	0.13043	0.376968	0.0424222
RPS20	5.99927e-22	0.526599	1.46862e-17	cluster1		RGCC	0.000674752	0.253656	1	cluster4		Early-stage	tumor	0.889539	0.0133651	3.56358e-05	0.00957968	3.56358e-05	4.82087e-05	3.56358e-05	0.0334942	3.56358e-05	0.0205049	0.00873647	0.0104683	0.0141221
E2F3	6.12748e-22	0.610788	1.50001e-17	cluster1		ADCY6	0.000685118	0.261004	1	cluster4		Early-stage	tumor	0.7719	0.0568145	0.00765188	3.24813e-05	3.24813e-05	3.24813e-05	3.24813e-05	0.0760303	3.24813e-05	0.0418412	0.0196959	0.0105389	0.0153651
TULP4	6.49687e-22	0.712091	1.59043e-17	cluster1		CD52	0.000772486	0.766112	1	cluster4		Early-stage	tumor	0.67024	0.023845	0.00164691	7.0447e-05	0.00290032	0.000794369	7.0447e-05	0.0241515	7.0447e-05	0.0256934	0.0368765	0.00482829	0.208812
SKIV2L	7.0277e-22	0.581171	1.72038e-17	cluster1		RNF220	0.000785606	0.263034	1	cluster4		Early-stage	tumor	0.707281	0.00365452	4.75616e-05	0.00158285	4.75616e-05	0.00202695	4.75616e-05	0.0305064	4.75616e-05	0.118915	0.0332241	0.0678471	0.0347712
ZNF10	7.09705e-22	0.394821	1.73736e-17	cluster1		GDI1	0.000792838	0.337035	1	cluster4		Early-stage	non-tumor	0.0374873	0.00468071	3.62598e-05	2.98442e-05	2.98442e-05	0.00141735	2.98442e-05	0.0196761	0.00329037	0.358596	0.390454	0.171155	0.013118
SRP19	7.30614e-22	0.706667	1.78854e-17	cluster1		GBP2	0.000799071	0.305482	1	cluster4		Early-stage	tumor	0.97004	5.39645e-05	5.39645e-05	5.39645e-05	0.00166319	0.000186894	0.00234574	0.00359446	0.000607658	0.00832708	5.39645e-05	0.002887	0.0101318
FAM53B	7.45417e-22	0.741735	1.82478e-17	cluster1		SPSB3	0.000802765	0.289108	1	cluster4		Early-stage	tumor	0.779968	0.0279141	4.89706e-05	4.89706e-05	0.000348587	0.000440138	4.89706e-05	0.0206062	4.89706e-05	0.0385461	0.0432876	0.0262809	0.0624124
NAP1L1	7.57585e-22	0.592224	1.85457e-17	cluster1		EVL	0.000809455	0.487489	1	cluster4		Early-stage	tumor	0.92928	0.0137916	5.14118e-05	5.14118e-05	5.14118e-05	9.75723e-05	0.000662988	0.0198834	0.00127259	0.0253324	5.14118e-05	0.00334867	0.00612553
ALMS1	8.38166e-22	0.434676	2.05183e-17	cluster1		PTOV1	0.00081296	0.263673	1	cluster4		Early-stage	tumor	0.358168	0.0309388	9.82074e-05	9.82074e-05	9.82074e-05	0.00264627	0.0013569	0.0307395	0.00286407	0.293629	0.0825108	0.113634	0.0832184
LYRM4	9.02624e-22	0.739049	2.20962e-17	cluster1		MBNL1	0.000815782	0.311119	1	cluster4		Early-stage	tumor	0.595809	0.054717	0.000107818	0.000107818	0.00997291	0.00697483	0.00745753	0.0101062	0.00317564	0.0224056	0.0686371	0.0430881	0.17744
CYB5R2	9.32967e-22	0.400784	2.2839e-17	cluster1		TNFSF12	0.000859837	0.322471	1	cluster4		Early-stage	non-tumor	0.527186	0.0211071	6.99109e-05	6.99109e-05	6.99109e-05	0.00104869	6.99109e-05	0.015329	6.99109e-05	0.0352981	6.99109e-05	0.023433	0.376179
KLHL21	9.36652e-22	0.745548	2.29292e-17	cluster1		RNASEH2C	0.000861699	0.259968	1	cluster4		Early-stage	tumor	0.618615	0.0324408	6.52812e-05	6.52812e-05	6.52812e-05	0.00207945	0.00285046	0.0279081	6.52812e-05	0.169834	0.00751101	0.0830814	0.0554181
MFAP3L	9.55973e-22	0.408465	2.34022e-17	cluster1		ERLEC1	0.000899818	0.277037	1	cluster4		Early-stage	non-tumor	0.182137	4.7681e-05	4.7681e-05	4.7681e-05	4.7681e-05	0.0157745	0.0109233	0.0275692	4.7681e-05	0.2617	0.386699	0.0865301	0.0284292
PPP1R12C	9.83112e-22	0.728946	2.40666e-17	cluster1		IL13RA1	0.000936635	0.349235	1	cluster4		Early-stage	tumor	0.876492	0.0282569	3.41085e-05	3.41085e-05	3.41085e-05	4.29303e-05	3.41085e-05	0.0402345	3.41085e-05	0.0261585	0.00472407	0.0159021	0.0080187
SPIRE1	9.83544e-22	0.734921	2.40772e-17	cluster1		MICAL1	0.000944161	0.375509	1	cluster4		Early-stage	tumor	0.880043	3.44351e-05	0.000391585	3.44351e-05	3.44351e-05	0.000101901	0.00196192	0.0221446	3.44351e-05	0.0580681	0.00426176	0.0122913	0.0205983
MAPK13	1.02231e-21	0.39486	2.50261e-17	cluster1		HDAC7	0.000975127	0.25573	1	cluster4		Early-stage	non-tumor	0.370583	0.068894	8.37353e-05	8.37353e-05	0.00348164	0.0018955	0.0175567	0.00585601	0.00286205	0.0335083	8.37353e-05	0.0455608	0.449551
EIF3B	1.06205e-21	0.707995	2.59991e-17	cluster1		SH3BGRL	0.000978589	0.294982	1	cluster4		Early-stage	tumor	0.899886	3.49854e-05	3.49854e-05	3.49854e-05	3.49854e-05	0.000171718	3.49854e-05	0.0374762	3.49854e-05	0.0377723	0.00125615	0.0160704	0.00715696
NEDD4L	1.14748e-21	0.717002	2.80902e-17	cluster1		PIP5K1C	0.000992745	0.274587	1	cluster4		Early-stage	tumor	0.433005	0.0149673	0.019738	2.89707e-05	0.0285551	0.0852318	0.0330861	0.0491241	2.89707e-05	0.0479078	0.0800978	0.128909	0.0793199
CNOT2	1.17578e-21	0.727493	2.8783e-17	cluster1		SCUBE2	0.00100302	0.409583	1	cluster4		Early-stage	tumor	0.540835	9.99871e-05	0.0103101	9.99871e-05	0.00298105	0.00590897	0.00774741	0.0366578	0.00201076	0.179562	0.0419761	0.109523	0.0622868
HOXA3	1.19634e-21	0.287712	2.92863e-17	cluster1		AKT1	0.00100408	0.266887	1	cluster4		Early-stage	tumor	0.295948	0.000358408	0.0270655	0.000358408	0.0378663	0.101136	0.000358408	0.0335722	0.00682542	0.171373	0.123056	0.133985	0.0680979
NUP205	1.20397e-21	0.79409	2.94732e-17	cluster1		CLNS1A	0.00103294	0.294743	1	cluster4		Early-stage	non-tumor	0.130297	9.39321e-05	0.00708522	9.39321e-05	0.0105547	0.000828954	0.00114099	0.00822417	9.39321e-05	0.015339	9.39321e-05	0.0107459	0.815409
BRWD1	1.23223e-21	0.579424	3.01649e-17	cluster1		JAK1	0.00103784	0.349356	1	cluster4		Early-stage	non-tumor	0.146594	0.00290282	4.43163e-05	0.0311344	4.43163e-05	0.000997341	0.00737922	0.0198694	4.43163e-05	0.130719	0.102551	0.533698	0.0240222
RAP1GAP	1.23418e-21	0.690121	3.02127e-17	cluster1		LAMA5	0.00105117	0.358365	1	cluster4		Early-stage	tumor	0.830316	0.00867397	0.0505333	4.82025e-05	4.82025e-05	4.82025e-05	0.00162795	0.0612535	4.82025e-05	0.0300316	4.82025e-05	0.0117849	0.00553718
SLC4A11	1.28022e-21	0.363507	3.13398e-17	cluster1		TACC1	0.00106969	0.311727	1	cluster4		Early-stage	non-tumor	0.296657	0.0935458	0.0295239	0.000261847	0.0131397	0.0132652	0.0145468	0.0118855	0.0156789	0.0921899	0.0222551	0.114119	0.282931
SLC20A2	1.38178e-21	0.544321	3.3826e-17	cluster1		GSTK1	0.0010814	0.291379	1	cluster4		Early-stage	tumor	0.53654	6.5919e-05	0.0355195	6.5919e-05	0.018951	0.01925	6.5919e-05	0.0159487	6.5919e-05	0.129582	0.0770958	0.115429	0.0514201
AGRN	1.52681e-21	0.771454	3.73764e-17	cluster1		CAVIN3	0.00111136	0.278464	1	cluster4		Early-stage	non-tumor	0.279433	0.0213476	0.0152425	3.84312e-05	0.0138405	0.00285239	0.00316478	0.00549019	0.0177596	0.0373482	4.59433e-05	0.0209444	0.582492
HOOK1	1.58834e-21	0.37679	3.88826e-17	cluster1		ANXA6	0.0011657	0.274766	1	cluster4		Early-stage	tumor	0.941102	0.000470553	3.40499e-05	3.40499e-05	0.00247517	3.40499e-05	3.40499e-05	0.0367791	3.40499e-05	0.00549398	0.00291559	0.00312564	0.00746786
LMBR1	1.63455e-21	0.613626	4.00137e-17	cluster1		FERMT3	0.00116619	0.262086	1	cluster4		Early-stage	tumor	0.384535	0.0328773	0.0155355	0.0208135	0.0191753	0.0131441	9.31417e-05	9.31417e-05	0.0117753	0.138266	0.16453	0.134631	0.0645318
B3GALNT1	1.90061e-21	0.37679	4.65269e-17	cluster1		BCL2L1	0.00117396	0.284506	1	cluster4		Early-stage	tumor	0.583487	6.95627e-05	0.00402536	6.95627e-05	0.00637436	0.00101982	0.00312028	0.0170537	6.95627e-05	0.089998	0.0944141	0.170291	0.0300081
ATP1A1	1.95684e-21	0.558828	4.79033e-17	cluster1		NCOR2	0.00120361	0.284939	1	cluster4		Early-stage	non-tumor	0.0808897	0.0179662	0.0109056	0.0135119	6.47991e-05	0.00895974	6.47991e-05	0.0321864	0.0293829	0.268042	0.204612	0.324808	0.00860559
HSD17B12	2.0061e-21	0.689089	4.91093e-17	cluster1		SSBP4	0.00120567	0.32231	1	cluster4		Early-stage	tumor	0.167792	0.075185	0.000212817	0.000212817	0.0672569	0.0488906	0.0270622	0.0654205	0.00651842	0.221166	0.0817602	0.178597	0.0599249
FOXO3	2.01375e-21	0.620882	4.92966e-17	cluster1		ANKRD10	0.00122155	0.325095	1	cluster4		Early-stage	tumor	0.697609	0.00457724	4.69353e-05	0.00792289	4.69353e-05	0.00054365	4.69353e-05	0.015313	4.69353e-05	0.100308	0.12363	0.0457942	0.00411472
DYNLT1	2.05829e-21	0.692333	5.0387e-17	cluster1		RRP7A	0.00122296	0.345497	1	cluster4		Early-stage	tumor	0.633965	0.0133604	6.74777e-05	6.74777e-05	0.013434	0.00347208	6.74777e-05	0.011107	6.74777e-05	0.144249	0.051833	0.0793314	0.0489785
MAP6	2.09869e-21	0.371969	5.13758e-17	cluster1		SLC15A3	0.00123618	0.303781	1	cluster4		Early-stage	tumor	0.859738	0.0453088	5.20354e-05	5.20354e-05	5.20354e-05	0.000247146	5.20354e-05	0.03372	5.20354e-05	0.0282405	0.019442	0.00415541	0.00888819
YBX1	2.18619e-21	0.650575	5.3518e-17	cluster1		SLC25A1	0.00124154	0.335603	1	cluster4		Early-stage	tumor	0.231402	9.0997e-05	9.0997e-05	0.00739523	0.00469552	0.0260164	0.00390372	0.00756453	0.00625752	0.160575	0.3835	0.150287	0.0182207
RPLP2	2.19399e-21	0.466697	5.37088e-17	cluster1		CORO1B	0.0012578	0.278956	1	cluster4		Early-stage	tumor	0.521678	7.13243e-05	7.13243e-05	7.13243e-05	0.000337406	0.00153457	7.13243e-05	0.02897	7.13243e-05	0.077701	0.0338385	0.0353923	0.300192
INTS6	2.23664e-21	0.535074	5.4753e-17	cluster1		EGFL8	0.00126349	0.282587	1	cluster4		Early-stage	tumor	0.886631	0.0303086	5.0364e-05	0.00416427	5.0364e-05	0.000163194	5.0364e-05	0.041349	5.0364e-05	0.0203191	0.00417549	0.00442361	0.00826431
SPINT1-AS1	2.74646e-21	0.335976	6.72334e-17	cluster1		SOX4	0.00127127	0.256029	1	cluster4		Early-stage	non-tumor	0.215083	2.37597e-05	0.0143805	2.37597e-05	2.37597e-05	0.00328789	0.00971842	0.0274128	2.37597e-05	0.0152909	2.37597e-05	0.0243228	0.690385
ZFP82	2.74646e-21	0.335976	6.72334e-17	cluster1		YIPF3	0.001286	0.253687	1	cluster4		Early-stage	tumor	0.830039	0.0039995	0.000785716	4.93521e-05	0.00166048	0.00124173	4.93521e-05	0.0222871	0.00032499	0.0779435	0.025334	0.0283022	0.00798302
CCAR2	2.75074e-21	0.588805	6.73381e-17	cluster1		ADGRE5	0.00131815	0.259759	1	cluster4		Early-stage	tumor	0.9027	5.08105e-05	5.08105e-05	5.08105e-05	5.08105e-05	0.00097527	5.08105e-05	0.0327031	5.08105e-05	0.0485905	5.08105e-05	0.00624527	0.00843065
RPS27	2.80488e-21	0.520053	6.86635e-17	cluster1		FCGR2B	0.00141874	0.291391	1	cluster4		Early-stage	tumor	0.34535	0.000553407	6.73172e-05	6.73172e-05	0.0278784	0.00159344	6.73172e-05	0.0133531	0.00363806	0.342428	0.0801863	0.144184	0.0406338
CHADL	3.16149e-21	0.360111	7.73933e-17	cluster1		HCST	0.0014583	0.278945	1	cluster4		Early-stage	non-tumor	0.244261	6.83141e-05	0.00402445	0.00396372	6.83141e-05	0.00237419	0.00442825	0.0327913	0.00256704	0.367516	0.144812	0.102388	0.0907376
PCBP1	3.29699e-21	0.572656	8.07102e-17	cluster1		CPVL	0.00150418	0.273792	1	cluster4		Early-stage	tumor	0.912646	7.11688e-05	0.00769223	0.00258288	0.00357505	0.00106636	7.11688e-05	0.0156205	0.000797259	0.0155943	0.00750897	0.0139011	0.0188729
RPS8	3.48736e-21	0.47078	8.53706e-17	cluster1		GABARAPL1	0.00156335	0.267522	1	cluster4		Early-stage	tumor	0.66215	0.0370723	5.20165e-05	5.20165e-05	5.20165e-05	0.00853645	5.20165e-05	0.010873	5.20165e-05	0.0191952	0.154716	0.017131	0.090066
SLC25A6	3.6211e-21	0.576789	8.86446e-17	cluster1		LAP3	0.00156947	0.298027	1	cluster4		Early-stage	tumor	0.511654	6.8689e-05	0.00470093	0.00715173	0.000713922	0.000944806	6.8689e-05	0.0154295	6.8689e-05	0.321994	0.0312544	0.0471522	0.0587986
DPP3	3.62834e-21	0.778938	8.88217e-17	cluster1		SCYL1	0.00158494	0.318361	1	cluster4		Early-stage	tumor	0.913596	0.00950069	5.23068e-05	5.23068e-05	0.00203716	0.000522804	5.23068e-05	0.0354491	5.23068e-05	0.0309616	0.00270023	0.000640043	0.00438264
IL17RD	3.84103e-21	0.33034	9.40285e-17	cluster1		CABIN1	0.00158914	0.312939	1	cluster4		Early-stage	tumor	0.908864	4.8275e-05	0.00795686	4.8275e-05	0.00819709	0.00058043	4.8275e-05	0.0281034	4.8275e-05	0.0080851	0.00911921	0.0159115	0.0129888
RHPN1	3.84289e-21	0.491571	9.40739e-17	cluster1		SRRM2	0.00162362	0.276401	1	cluster4		Early-stage	non-tumor	0.0891579	0.000113463	0.00684671	0.000113463	0.0203317	0.0946852	0.000113463	0.0304085	0.000113463	0.266737	0.117348	0.35933	0.0147006
DPY19L3	3.90121e-21	0.48375	9.55017e-17	cluster1		CDC42EP4	0.00167702	0.285032	1	cluster4		Early-stage	tumor	0.521178	0.0228869	9.72289e-05	9.72289e-05	9.72289e-05	0.0144286	9.72289e-05	0.0293911	0.00365341	0.12107	0.101295	0.102862	0.0828467
GATA4	3.97514e-21	0.362878	9.73115e-17	cluster1		ID4	0.00175921	0.29956	1	cluster4		Early-stage	non-tumor	0.325596	0.0746203	8.43297e-05	8.43297e-05	0.0442724	0.00387527	0.00797174	0.00405211	0.00316037	0.0738808	0.0110773	0.0357869	0.415538
LINC01128	4.46205e-21	0.470891	1.09231e-16	cluster1		QKI	0.00185644	0.315929	1	cluster4		Early-stage	tumor	0.508077	0.0393987	0.00544121	6.90364e-05	6.90364e-05	0.0120464	0.00473741	0.0536008	6.90364e-05	0.191333	0.0474932	0.106339	0.0313252
EPB41L4A	4.70597e-21	0.327531	1.15202e-16	cluster1		TGFB1	0.00187564	0.258602	1	cluster4		Early-stage	tumor	0.839184	0.0123872	4.97456e-05	0.0085253	4.97456e-05	7.18102e-05	4.97456e-05	0.0226005	0.000948227	0.0792244	0.0108918	0.0123529	0.0136642
BOP1	4.94011e-21	0.758762	1.20934e-16	cluster1		NECTIN2	0.00189377	0.260914	1	cluster4		Early-stage	tumor	0.529102	7.04238e-05	0.0336128	7.04238e-05	7.04238e-05	0.00128428	7.04238e-05	0.0273058	7.04238e-05	0.050656	0.0121455	0.0322927	0.313249
CAMK4	5.31221e-21	0.39703	1.30043e-16	cluster1		AC004687.1	0.00210941	0.252766	1	cluster4		Early-stage	tumor	0.944394	3.20353e-05	0.000102635	3.20353e-05	0.000482451	3.20353e-05	0.00249721	0.0176991	3.20353e-05	0.0166053	0.00371657	0.00458004	0.00979409
TIGD5	5.34034e-21	0.530515	1.30732e-16	cluster1		MAX	0.00212874	0.254264	1	cluster4		Early-stage	tumor	0.45462	0.0399669	0.000144306	0.000144306	0.00404509	0.0145554	0.000144306	0.0354984	0.00561968	0.0741385	0.129485	0.158613	0.0830248
DUSP2	5.4464e-21	0.362878	1.33328e-16	cluster1		TSKU	0.00213732	0.359808	1	cluster4		Early-stage	non-tumor	0.133102	0.0532005	7.22337e-05	7.22337e-05	7.22337e-05	0.0018811	0.00779901	0.0495175	0.00364199	0.401883	0.0340772	0.159084	0.155597
TACC2	5.57466e-21	0.388793	1.36468e-16	cluster1		RGS1	0.00217986	0.292641	1	cluster4		Early-stage	tumor	0.911911	7.32254e-05	7.32254e-05	7.32254e-05	7.32254e-05	0.000736176	7.32254e-05	0.0201308	0.00091279	0.0348887	0.00368936	0.0181384	0.00922658
NOP2	5.84864e-21	0.705257	1.43175e-16	cluster1		SYMPK	0.00227543	0.302143	1	cluster4		Early-stage	non-tumor	0.432223	0.00432612	0.000159508	0.00628988	0.000159508	0.00402227	0.000159508	0.0263728	0.00187647	0.0572167	0.168746	0.109884	0.188564
CYP7B1	5.92146e-21	0.433628	1.44957e-16	cluster1		CNN3	0.00228241	0.276581	1	cluster4		Early-stage	tumor	0.91672	5.01296e-05	5.01296e-05	5.01296e-05	0.000676773	0.000138892	0.000186086	0.0237011	0.00103632	0.017603	0.00554534	0.0283705	0.00587134
PICK1	6.16212e-21	0.658211	1.50849e-16	cluster1		BIRC3	0.00231428	0.266107	1	cluster4		Early-stage	tumor	0.868439	5.20541e-05	5.20541e-05	5.20541e-05	5.20541e-05	0.00026642	0.00580839	0.0250579	5.20541e-05	0.011956	0.0146971	0.0114363	0.0620784
EDRF1	7.8079e-21	0.50696	1.91137e-16	cluster1		TMX1	0.00240522	0.268196	1	cluster4		Early-stage	tumor	0.884111	4.93277e-05	4.93277e-05	4.93277e-05	0.00261144	0.000144704	4.93277e-05	0.032678	4.93277e-05	0.0679035	4.93277e-05	0.00364886	0.00860684
ISOC2	7.94711e-21	0.740559	1.94545e-16	cluster1		TNIP1	0.00243813	0.273376	1	cluster4		Early-stage	tumor	0.94019	0.00415283	3.43256e-05	0.00224864	3.43256e-05	3.43256e-05	3.43256e-05	0.0359274	3.43256e-05	0.00678143	0.00785568	3.43256e-05	0.00263759
PRPF4B	9.33548e-21	0.740586	2.28533e-16	cluster1		TXNRD2	0.00259029	0.261328	1	cluster4		Early-stage	tumor	0.818786	0.00807329	3.21967e-05	3.21967e-05	3.21967e-05	0.000144909	3.21967e-05	0.062837	3.21967e-05	0.067098	0.0134578	0.0203171	0.00912439
UTP4	1.0517e-20	0.556393	2.57457e-16	cluster1		IRF1	0.00266111	0.305482	1	cluster4		Early-stage	tumor	0.678976	0.0288815	0.0161117	0.000100961	0.000100961	0.00174629	0.00466847	0.00721683	0.000100961	0.0184876	0.0402512	0.0692018	0.134156
NSMCE4A	1.12665e-20	0.570221	2.75805e-16	cluster1		PPP6R1	0.00273847	0.277534	1	cluster4		Early-stage	tumor	0.949796	3.21717e-05	3.21717e-05	0.00300305	3.21717e-05	3.21717e-05	3.21717e-05	0.0287619	3.21717e-05	0.00791138	0.00620895	0.000548436	0.00357759
KANSL3	1.51243e-20	0.593166	3.70242e-16	cluster1		CSNK1D	0.00275492	0.274487	1	cluster4		Early-stage	tumor	0.870367	3.32741e-05	3.32741e-05	3.32741e-05	3.32741e-05	0.000298475	3.32741e-05	0.0284812	3.32741e-05	0.0594108	0.00971884	0.0262009	0.0053232
ZNF197	1.68412e-20	0.522042	4.12274e-16	cluster1		WIPF1	0.00279778	0.251446	1	cluster4		Early-stage	non-tumor	0.0307002	4.48115e-05	4.48115e-05	0.00164839	0.0016995	0.0216246	4.48115e-05	0.0108883	0.000613368	0.12825	0.27735	0.521145	0.00594681
CORO2B	1.6979e-20	0.487187	4.15647e-16	cluster1		NDUFA4L2	0.00283794	0.251715	1	cluster4		Early-stage	tumor	0.542628	0.0257357	0.0735062	0.000151294	0.000151294	0.0127383	0.000151294	0.0499081	0.0115214	0.0591691	0.0169578	0.0488828	0.158499
ZNF587	1.71702e-20	0.372461	4.20326e-16	cluster1		LIME1	0.00286442	0.324129	1	cluster4		Early-stage	non-tumor	0.0903957	0.0582892	0.0580514	3.59119e-06	0.0396851	0.102761	0.0188806	0.0157083	0.0239732	0.144637	0.177138	0.257396	0.0130807
KPNA3	1.85099e-20	0.55141	4.53122e-16	cluster1		FCER1G	0.00290782	0.371969	1	cluster4		Early-stage	tumor	0.87548	0.00568995	3.36637e-05	3.36637e-05	3.36637e-05	3.36637e-05	0.000388591	0.0702396	3.36637e-05	0.034526	3.36637e-05	0.00860428	0.00487011
SP4	1.93558e-20	0.310613	4.73829e-16	cluster1		TYRP1	0.00301964	0.342578	1	cluster4		Early-stage	tumor	0.810559	0.00734281	5.00747e-05	0.00342706	5.00747e-05	0.000136236	5.00747e-05	0.0445108	5.00747e-05	0.0570583	0.0152659	0.0541411	0.00735841
RPL12	2.20152e-20	0.453164	5.38932e-16	cluster1		PLD3	0.00315785	0.399771	1	cluster4		Early-stage	non-tumor	0.313766	5.33481e-05	0.0303545	5.33481e-05	0.0223581	0.00365667	0.0122226	0.0316114	5.33481e-05	0.0338382	5.33481e-05	0.0248628	0.527116
RNMT	2.40327e-20	0.559591	5.88321e-16	cluster1		RASA3	0.00320075	0.294492	1	cluster4		Early-stage	non-tumor	0.111417	0.00849688	1.93708e-05	1.93708e-05	0.00225779	0.000558671	1.93708e-05	0.012217	0.00613965	0.0428194	0.00451476	0.0329023	0.778618
ITSN2	2.88076e-20	0.56973	7.0521e-16	cluster1		ACO2	0.00320402	0.293377	1	cluster4		Early-stage	tumor	0.938493	0.0242669	0.00432432	3.8387e-05	3.8387e-05	3.8387e-05	3.8387e-05	0.0120671	3.8387e-05	0.000669198	3.8387e-05	3.8387e-05	0.0199109
CDC25B	3.13029e-20	0.719209	7.66294e-16	cluster1		EPHB4	0.00324945	0.261328	1	cluster4		Early-stage	tumor	0.710393	0.00792091	4.50504e-05	0.0124189	4.50504e-05	0.000553492	0.00453647	0.0150578	4.50504e-05	0.127322	0.000127018	0.0442512	0.0772832
HADHB	3.1428e-20	0.715023	7.69357e-16	cluster1		CDC37	0.00332937	0.250901	1	cluster4		Early-stage	tumor	0.959164	3.41679e-05	3.41679e-05	3.41679e-05	3.41679e-05	3.41679e-05	3.41679e-05	0.018922	3.41679e-05	0.00802219	0.00647585	3.41679e-05	0.00714273
RPRD1B	3.61686e-20	0.537388	8.85407e-16	cluster1		SEPTIN4	0.00337395	0.278716	1	cluster4		Early-stage	non-tumor	0.185003	1.30909e-05	1.30909e-05	1.30909e-05	1.30909e-05	0.000966541	0.00792168	0.000651357	0.00151199	0.00975309	1.30909e-05	0.0117025	0.782424
SEC61G	4.31462e-20	0.70391	1.05622e-15	cluster1		NDUFS8	0.00344691	0.251371	1	cluster4		Early-stage	tumor	0.873598	0.0182598	5.0345e-05	5.0345e-05	0.01367	0.000254694	0.000699893	0.00476529	0.00175487	0.0373049	0.000303912	0.022626	0.0266617
SLC29A2	4.38324e-20	0.338671	1.07302e-15	cluster1		MIF	0.00357544	0.268856	1	cluster4		Early-stage	tumor	0.853451	0.011113	4.64888e-05	4.64888e-05	4.64888e-05	4.64888e-05	4.64888e-05	0.0799088	0.000967196	0.0274786	4.64888e-05	0.017459	0.00934297
UBE2M	4.51589e-20	0.682947	1.10549e-15	cluster1		APOL6	0.00366583	0.27995	1	cluster4		Early-stage	tumor	0.934979	0.00851711	3.3833e-05	0.00064203	0.000566604	3.3833e-05	3.3833e-05	0.0256578	3.3833e-05	0.00936945	0.00382022	0.00930326	0.00700882
KIF21A	4.6236e-20	0.477098	1.13186e-15	cluster1		HSPA2	0.00392189	0.295848	1	cluster4		Early-stage	tumor	0.916065	0.00637982	3.40565e-05	0.00233689	3.40565e-05	0.000147712	3.40565e-05	0.0304127	3.40565e-05	0.0328648	0.00606844	3.40565e-05	0.00555399
MLF2	4.87716e-20	0.664816	1.19393e-15	cluster1		SUN2	0.00393976	0.33477	1	cluster4		Early-stage	tumor	0.569089	0.0444608	7.28111e-05	6.70418e-05	6.70418e-05	0.00253912	6.70418e-05	0.0325785	6.70418e-05	0.156869	0.0617173	0.0542898	0.0781162
LGI3	5.06887e-20	0.412368	1.24086e-15	cluster1		CBX6	0.00400947	0.280108	1	cluster4		Early-stage	tumor	0.900343	4.84117e-05	4.84117e-05	4.84117e-05	4.84117e-05	0.000725405	4.84117e-05	0.0348009	4.84117e-05	0.0586487	5.13268e-05	0.000348418	0.00479164
PARP6	5.33438e-20	0.769516	1.30586e-15	cluster1		VCL	0.00401063	0.358894	1	cluster4		Early-stage	tumor	0.893251	3.48264e-05	3.48264e-05	3.48264e-05	3.48264e-05	3.48264e-05	3.48264e-05	0.0351523	3.48264e-05	0.00136309	0.038361	0.022526	0.00910236
CPSF1	5.37938e-20	0.700571	1.31687e-15	cluster1		MBNL2	0.00408386	0.284506	1	cluster4		Early-stage	non-tumor	0.10763	0.154771	0.000428767	0.000428767	0.138101	0.131193	0.0381479	0.0296594	0.0225032	0.28333	0.0188457	0.03054	0.044421
ZNF394	6.08517e-20	0.486852	1.48965e-15	cluster1		APMAP	0.00413919	0.252766	1	cluster4		Early-stage	non-tumor	0.227772	6.6206e-05	6.6206e-05	0.00838057	6.6206e-05	0.0130487	0.00439507	0.00760277	0.00385651	0.0997677	0.203842	0.385242	0.0458931
EXOSC10	6.31081e-20	0.678933	1.54489e-15	cluster1		RPS6KA2	0.0041598	0.263034	1	cluster4		Early-stage	tumor	0.765073	0.00643419	3.30424e-05	3.30424e-05	3.30424e-05	3.30424e-05	3.30424e-05	0.0305072	3.30424e-05	0.120344	0.0271291	0.0431016	0.00721258
SRPK1	6.46209e-20	0.501588	1.58192e-15	cluster1		TNFRSF1A	0.00427087	0.284683	1	cluster4		Early-stage	tumor	0.899611	3.42824e-05	3.42824e-05	3.42824e-05	3.42824e-05	3.42824e-05	0.00240196	0.0254194	3.42824e-05	0.0229034	0.00423054	0.0403994	0.00482904
AIF1L	6.76633e-20	0.686611	1.6564e-15	cluster1		LSP1	0.00444429	0.272958	1	cluster4		Early-stage	non-tumor	0.144284	0.122466	0.0183731	8.73828e-06	0.0443688	0.00132395	8.73828e-06	0.0465777	0.000647415	0.0176503	8.73828e-06	8.73828e-06	0.604274
TADA2B	7.22736e-20	0.424753	1.76926e-15	cluster1		FLI1	0.00469132	0.304714	1	cluster4		Early-stage	tumor	0.237188	0.237263	0.100261	0.00023906	0.110567	0.0133068	0.0180381	0.0374099	0.00023906	0.0971731	0.0228183	0.0847744	0.040723
HMGB1	7.65408e-20	0.645517	1.87372e-15	cluster1		LRCH4	0.00505337	0.251432	1	cluster4		Early-stage	tumor	0.649934	4.81386e-05	4.81386e-05	4.81386e-05	4.81386e-05	0.000428253	4.81386e-05	0.0206886	4.81386e-05	0.052457	0.029397	0.0124305	0.234376
LSS	7.80662e-20	0.736966	1.91106e-15	cluster1		PNN	0.0050771	0.29268	1	cluster4		Early-stage	tumor	0.888468	0.00102665	0.00381654	4.92904e-05	4.92904e-05	0.000243091	0.00147141	0.0257024	4.92904e-05	0.0506903	0.00791138	0.0157095	0.0048124
MSRA	7.9427e-20	0.508488	1.94437e-15	cluster1		PDZRN3	0.00531309	0.256134	1	cluster4		Early-stage	non-tumor	0.0532491	0.292319	0.258086	0.000227924	0.136514	0.00856544	0.000227924	0.073271	0.00197525	0.0749028	0.0317385	0.0582218	0.0107013
HNRNPA2B1	8.17533e-20	0.556636	2.00132e-15	cluster1		CCL19	0.00563875	0.827432	1	cluster4		Early-stage	tumor	0.835307	0.00792919	4.62671e-05	4.62671e-05	4.62671e-05	0.000354617	4.62671e-05	0.0167769	4.62671e-05	0.0667852	0.018151	0.0186739	0.0357907
CA5B	8.28004e-20	0.413021	2.02695e-15	cluster1		SPI1	0.00585622	0.262229	1	cluster4		Early-stage	tumor	0.864868	0.0278759	3.23848e-05	3.23848e-05	3.23848e-05	3.23848e-05	3.23848e-05	0.0315694	3.23848e-05	0.0428856	0.0125677	0.0139846	0.00605469
PTRHD1	8.34336e-20	0.727104	2.04246e-15	cluster1		YPEL3	0.00598484	0.281094	1	cluster4		Early-stage	tumor	0.964608	5.52714e-05	5.52714e-05	5.52714e-05	5.52714e-05	0.00069223	5.52714e-05	0.00601712	0.000592424	0.0177034	0.00025711	0.00454985	0.0053034
ARFGEF2	9.05576e-20	0.559591	2.21685e-15	cluster1		MYADM	0.00605712	0.288307	1	cluster4		Early-stage	tumor	0.746918	0.0109746	7.35141e-05	7.35141e-05	7.35141e-05	0.000528151	0.00295143	0.0156251	0.00121145	0.015614	0.00592463	0.0290328	0.170999
AFMID	9.36522e-20	0.508187	2.29261e-15	cluster1		CTSS	0.00610813	0.419154	1	cluster4		Early-stage	non-tumor	0.457248	0.000106889	0.00311314	0.000106889	0.000106889	0.000871717	0.000727861	0.0198748	0.000106889	0.0941288	0.0575205	0.114421	0.251667
ATP5PF	9.56017e-20	0.594372	2.34033e-15	cluster1		PIGT	0.00616044	0.273333	1	cluster4		Early-stage	tumor	0.3132	0.000219298	0.0907253	0.000219298	0.000219298	0.0296883	0.000219298	0.0294687	0.00270539	0.179516	0.134019	0.156263	0.0635361
FRS2	9.6311e-20	0.509555	2.35769e-15	cluster1		C1orf198	0.00629442	0.305671	1	cluster4		Early-stage	non-tumor	0.357181	0.00630727	5.4333e-05	5.4333e-05	5.4333e-05	0.00256378	0.0188287	0.0211888	0.00158437	0.0203315	0.0218165	0.0140605	0.535975
CYC1	9.80905e-20	0.643618	2.40126e-15	cluster1		IRF9	0.00636754	0.280861	1	cluster4		Early-stage	tumor	0.625723	0.000104903	0.0255058	0.000104903	0.0173861	0.00592973	0.00178109	0.0130071	0.000104903	0.0436992	0.0485064	0.0435605	0.174587
ALKBH6	9.9832e-20	0.464561	2.44389e-15	cluster1		TBCD	0.0064162	0.253356	1	cluster4		Early-stage	non-tumor	0.1289	2.06228e-05	2.06228e-05	2.06228e-05	2.06228e-05	0.000758228	0.00128052	0.00713154	2.06228e-05	0.00973231	2.06228e-05	2.06228e-05	0.852053
AP3S1	1.03079e-19	0.716809	2.52337e-15	cluster1		GAA	0.00653181	0.268128	1	cluster4		Early-stage	tumor	0.396	0.000149242	0.000149242	0.000149242	0.000149242	0.0681228	0.000149242	0.0600839	0.000149242	0.129797	0.133151	0.112506	0.0994442
C18orf25	1.19948e-19	0.551985	2.93634e-15	cluster1		NAA10	0.00660997	0.273073	1	cluster4		Early-stage	tumor	0.669195	7.1318e-05	7.1318e-05	7.1318e-05	7.1318e-05	0.00155999	7.1318e-05	0.0185982	7.1318e-05	0.163421	0.0552525	0.0580442	0.033501
SLC16A10	1.21637e-19	0.313499	2.97767e-15	cluster1		TPCN1	0.00703891	0.265759	1	cluster4		Early-stage	non-tumor	0.557979	5.09461e-05	5.09461e-05	5.09461e-05	5.09461e-05	0.000203304	0.00223317	0.0170613	5.09461e-05	0.0312135	0.00397071	0.0174517	0.369632
NSMF	1.37173e-19	0.613039	3.358e-15	cluster1		PDLIM1	0.007392	0.33557	1	cluster4		Early-stage	tumor	0.862985	3.40575e-05	3.40575e-05	3.40575e-05	3.40575e-05	6.90375e-05	3.40575e-05	0.0455479	3.40575e-05	0.065242	0.0126994	0.00799134	0.00526136
DNAJC11	1.3771e-19	0.648056	3.37113e-15	cluster1		PCED1A	0.00743255	0.275403	1	cluster4		Early-stage	tumor	0.927773	3.65361e-05	0.00247592	0.00397077	3.65361e-05	3.65361e-05	3.65361e-05	0.0329567	3.65361e-05	0.0258961	0.000575148	0.00319186	0.00297816
UBE2G2	1.39214e-19	0.635156	3.40796e-15	cluster1		BCAR1	0.0077846	0.250575	1	cluster4		Early-stage	non-tumor	0.348335	3.50063e-05	3.50063e-05	3.50063e-05	0.0229098	0.00422219	0.00966195	0.0201174	3.50063e-05	0.0283698	0.0212281	0.0320595	0.512956
DGAT1	1.48132e-19	0.696837	3.62627e-15	cluster1		SEC23A	0.00785622	0.253837	1	cluster4		Early-stage	tumor	0.940346	5.29214e-05	5.29214e-05	5.29214e-05	5.29214e-05	0.000150557	0.00137314	0.0174978	0.0014168	0.0268942	5.29214e-05	0.00100434	0.011053
GTPBP4	1.48723e-19	0.588867	3.64074e-15	cluster1		FASTK	0.00795067	0.250808	1	cluster4		Early-stage	tumor	0.539348	0.007978	6.45456e-05	6.45456e-05	6.45456e-05	0.00268285	6.45456e-05	0.0154879	0.00234231	0.122863	0.0663511	0.212223	0.0304659
PILRB	1.75444e-19	0.723876	4.29488e-15	cluster1		CHKB	0.00800361	0.259867	1	cluster4		Early-stage	non-tumor	0.188324	0.00751189	9.9507e-05	9.9507e-05	0.000372661	0.000781632	0.0103598	0.00620908	9.9507e-05	0.0164533	9.9507e-05	0.0119265	0.757663
FAM166C	1.76076e-19	0.333155	4.31034e-15	cluster1		JUND	0.00868475	0.260063	1	cluster4		Early-stage	tumor	0.506414	0.0880466	9.58828e-05	9.58828e-05	9.58828e-05	0.00663748	0.0349192	0.033575	0.0202523	0.0967598	0.0112001	0.0192218	0.182686
EFS	1.7631e-19	0.370472	4.31607e-15	cluster1		CYBC1	0.00878524	0.291793	1	cluster4		Early-stage	tumor	0.895297	0.00933319	4.88028e-05	4.88028e-05	0.000314547	0.000374693	4.88028e-05	0.0364399	4.88028e-05	0.035708	0.0121195	0.0022414	0.0079763
BNIP3	1.7887e-19	0.623584	4.37873e-15	cluster1		CSRP1	0.00899398	0.263324	1	cluster4		Early-stage	tumor	0.960342	3.61536e-05	3.61536e-05	3.61536e-05	3.61536e-05	9.04925e-05	3.61536e-05	0.0338853	3.61536e-05	0.00189685	3.61536e-05	3.61536e-05	0.00349582
C3orf14	1.93467e-19	0.525591	4.73607e-15	cluster1		TLN1	0.00907006	0.310701	1	cluster4		Early-stage	tumor	0.89919	3.59012e-05	0.00598061	3.59012e-05	0.00245341	5.28228e-05	3.59012e-05	0.0358926	3.59012e-05	0.0256033	0.00877765	0.0167041	0.00520152
GSE1	1.95333e-19	0.471891	4.78175e-15	cluster1		DPYSL2	0.00940734	0.253373	1	cluster4		Early-stage	tumor	0.684863	0.0471379	6.92222e-05	6.92222e-05	6.92222e-05	0.00115124	6.92222e-05	0.0147672	6.92222e-05	0.0937507	0.0320414	0.0747882	0.0511538
AL135905.2	2.04905e-19	0.307798	5.01607e-15	cluster1		S100A6	1.29624e-34	1.61171	3.17318e-30	cluster1		Early-stage	tumor	0.430697	0.000142437	0.000142437	0.000142437	0.000142437	0.00873012	0.00939875	0.0396742	0.00456496	0.120972	0.195585	0.128592	0.0612171
TMEM189	2.18436e-19	0.646222	5.34732e-15	cluster1		PI16	7.83387e-33	2.27038	1.91773e-28	cluster1		Early-stage	non-tumor	0.341543	0.035562	7.95874e-05	7.95874e-05	0.0460691	0.00367891	0.00583401	0.0333617	0.0123867	0.0452068	0.0217887	0.0176243	0.436786
DDX27	2.29573e-19	0.61471	5.61994e-15	cluster1		S100B	2.26617e-31	1.62537	5.54759e-27	cluster1		Early-stage	non-tumor	0.514564	4.68257e-05	4.96162e-05	0.0258441	0.0440925	0.00676517	0.00267418	0.00233726	4.68257e-05	0.0316318	4.68257e-05	0.0266848	0.345216
TUBGCP2	2.45493e-19	0.649276	6.00966e-15	cluster1		CCL191	5.62231e-28	1.17018	1.37634e-23	cluster1		Early-stage	tumor	0.545167	0.0118953	6.4498e-05	6.4498e-05	0.00412945	0.00150506	6.4498e-05	0.0226314	6.4498e-05	0.122499	0.0770317	0.15852	0.0563631
PTPN2	2.48916e-19	0.596103	6.09346e-15	cluster1		F10	1.44734e-26	0.893846	3.54309e-22	cluster1		Early-stage	tumor	0.926071	3.72136e-05	3.72136e-05	3.72136e-05	3.72136e-05	7.23874e-05	3.72136e-05	0.0387966	3.72136e-05	0.0261861	0.000464035	0.00232668	0.00586041
TP53INP1	2.70084e-19	0.621488	6.61167e-15	cluster1		APOD1	1.28278e-24	0.729836	3.14024e-20	cluster1		Early-stage	tumor	0.915481	0.00642551	5.11134e-05	0.00297644	5.11134e-05	0.000350853	5.11134e-05	0.0129667	5.11134e-05	0.0264007	0.00294467	0.0154021	0.0168476
RUNDC1	2.8913e-19	0.497608	7.07791e-15	cluster1		TPSB21	7.99861e-24	1.32108	1.95806e-19	cluster1		Early-stage	non-tumor	0.0825767	0.0278998	8.3171e-05	0.00460845	0.00594587	0.0122121	6.58188e-05	0.0883335	0.0216948	0.206894	0.253888	0.274292	0.0215049
AP000525.1	3.18334e-19	0.405586	7.79283e-15	cluster1		XIST	8.20411e-24	0.934905	2.00837e-19	cluster1		Early-stage	tumor	0.695836	0.0180047	6.94478e-05	6.94478e-05	0.00199348	0.00167487	0.00573597	0.0136959	6.94478e-05	0.113868	0.0539277	0.0358628	0.0591922
NDUFV1	3.29347e-19	0.61344	8.06242e-15	cluster1		MFAP4	5.42707e-23	1.14969	1.32855e-18	cluster1		Early-stage	tumor	0.911868	7.79085e-05	7.79085e-05	0.00865412	7.79085e-05	0.00146643	0.0051645	0.00980466	7.79085e-05	0.0151768	0.0048888	0.018976	0.0236886
KIDINS220	3.39896e-19	0.736966	8.32066e-15	cluster1		COL6A1	6.61994e-22	0.959405	1.62056e-17	cluster1		Early-stage	tumor	0.910935	0.00603604	3.48428e-05	3.48428e-05	3.48428e-05	3.48428e-05	3.48428e-05	0.0420803	3.48428e-05	0.0161072	0.00106819	0.0212763	0.00228754
MEX3A	3.44152e-19	0.405586	8.42485e-15	cluster1		FBLN21	1.62795e-20	0.97722	3.98523e-16	cluster1		Early-stage	tumor	0.94396	3.47009e-05	3.47009e-05	0.000605201	3.47009e-05	4.90656e-05	0.00213902	0.0389686	3.47009e-05	3.47009e-05	0.0108113	3.47009e-05	0.00325903
PNMA8A	3.48945e-19	0.442116	8.54216e-15	cluster1		KRT2	1.13557e-19	2.03958	2.77987e-15	cluster1		Early-stage	non-tumor	0.526301	4.71889e-05	4.71889e-05	0.00693768	4.71889e-05	0.00144115	4.71889e-05	0.0140408	4.71889e-05	0.0332149	4.71889e-05	0.0303539	0.387428
MAL	3.54644e-19	0.508416	8.68167e-15	cluster1		EDF1	2.8198e-19	0.677692	6.90286e-15	cluster1		Early-stage	tumor	0.473133	9.89239e-05	9.89239e-05	0.0201135	9.89239e-05	0.0101283	9.89239e-05	0.0576851	0.00213688	0.246774	0.0499462	0.125672	0.0140151
LAMA1	4.23183e-19	0.597241	1.03595e-14	cluster1		MMP2	6.008e-19	1.0476	1.47076e-14	cluster1		Early-stage	tumor	0.643749	0.012374	7.26984e-05	7.26984e-05	0.00571396	0.00066547	7.26984e-05	0.022399	7.26984e-05	0.137277	7.26984e-05	0.00030613	0.177152
RNF207	4.37966e-19	0.346176	1.07214e-14	cluster1		HLA-DRB11	1.69784e-18	1.25063	4.15631e-14	cluster1		Early-stage	tumor	0.82861	3.27731e-05	3.27731e-05	0.0161163	3.27731e-05	3.27731e-05	3.27731e-05	0.0384336	3.27731e-05	0.0867299	3.27731e-05	0.0257274	0.00415367
CD40	4.61007e-19	0.423568	1.12855e-14	cluster1		HTRA3	2.64937e-18	0.685058	6.48566e-14	cluster1		Early-stage	non-tumor	0.207022	0.142275	0.00599817	0.000379239	0.0812564	0.00316513	0.000329104	0.0325635	0.00265226	0.0667922	5.08499e-05	0.064561	0.392955
ZNF268	4.74812e-19	0.402315	1.16234e-14	cluster1		CSRP11	7.14434e-18	0.77252	1.74893e-13	cluster1		Early-stage	tumor	0.898795	0.0175132	4.96305e-05	4.96305e-05	0.00167538	0.00074407	4.96305e-05	0.00149577	4.96305e-05	0.0342257	0.0148706	0.0164225	0.0140587
SNRPG	4.87574e-19	0.621236	1.19358e-14	cluster1		CLU1	8.49331e-18	1.32802	2.07916e-13	cluster1		Early-stage	tumor	0.918115	0.00602799	5.13883e-05	0.00679282	5.13883e-05	6.70748e-05	5.13883e-05	0.0183405	0.000849409	0.0364019	5.13883e-05	0.00719128	0.00600842
LPIN1	5.06068e-19	0.633445	1.23886e-14	cluster1		PSAP	2.94394e-17	0.592282	7.20675e-13	cluster1		Early-stage	tumor	0.905046	0.0141258	3.34776e-05	0.000552308	3.34776e-05	0.000118396	0.00180357	0.0194938	3.34776e-05	0.0370976	0.0018381	0.00557984	0.0142444
ERF	5.35614e-19	0.564289	1.31118e-14	cluster1		CCL211	4.62123e-17	1.31419	1.13128e-12	cluster1		Early-stage	non-tumor	0.0842484	6.69913e-05	0.0184319	0.000500284	6.69913e-05	0.00900262	0.00489827	0.0444797	0.0227461	0.274441	0.229395	0.304881	0.00684308
DCAF16	5.39971e-19	0.560596	1.32185e-14	cluster1		MGP	1.61657e-16	1.04769	3.95736e-12	cluster1		Early-stage	tumor	0.902959	0.0228389	0.00330978	0.0132961	3.53321e-05	3.53321e-05	3.53321e-05	0.0306823	0.00062368	0.0199211	3.53321e-05	3.53321e-05	0.00619302
AC005261.1	5.59436e-19	0.548574	1.3695e-14	cluster1		COL3A1	2.81674e-16	0.591409	6.89537e-12	cluster1		Early-stage	tumor	0.857252	0.0207998	5.24909e-05	0.00209659	5.24909e-05	0.000427461	5.24909e-05	0.0154982	5.24909e-05	0.0134021	5.24909e-05	0.00177674	0.0884849
GNL3	6.13046e-19	0.714696	1.50074e-14	cluster1		IGFBP51	6.2251e-16	0.736642	1.5239e-11	cluster1		Early-stage	tumor	0.217915	0.237386	0.217115	0.000319037	0.0119718	0.0402866	0.0187589	0.031016	0.00260008	0.0952899	0.000319037	0.0998403	0.0271825
GOLGA6L9	6.19992e-19	0.302337	1.51774e-14	cluster1		SOD1	1.47999e-15	0.691949	3.62301e-11	cluster1		Early-stage	tumor	0.300774	0.0443982	0.00847755	0.00624685	0.000145205	0.0246871	0.0152571	0.000942728	0.0077209	0.244681	0.0964272	0.224338	0.0259042
FMN1	6.31334e-19	0.645881	1.54551e-14	cluster1		POLR2F	3.11158e-15	0.751435	7.61715e-11	cluster1		Early-stage	tumor	0.829933	5.34023e-05	5.34023e-05	5.34023e-05	0.0042635	5.34023e-05	5.34023e-05	0.016998	5.34023e-05	0.0326673	5.34023e-05	0.0107656	0.104998
GINS4	6.40532e-19	0.45535	1.56802e-14	cluster1		FBN1	4.07142e-15	0.898289	9.96683e-11	cluster1		Early-stage	tumor	0.890486	4.78628e-05	4.78628e-05	4.78628e-05	4.78628e-05	0.000501395	4.78628e-05	0.0200655	4.78628e-05	0.0268257	0.0358887	0.0155542	0.0103912
ZCCHC3	6.46162e-19	0.452611	1.5818e-14	cluster1		COMP	5.76569e-15	0.391445	1.41144e-10	cluster1		Early-stage	tumor	0.929456	3.52417e-05	0.00309855	3.52417e-05	0.00185444	3.52417e-05	3.52417e-05	0.03336	3.52417e-05	0.0242041	0.00337759	3.56299e-05	0.0044374
TRAPPC8	6.58896e-19	0.528213	1.61298e-14	cluster1		EMID1	5.92126e-15	0.662475	1.44952e-10	cluster1		Early-stage	non-tumor	0.0730001	4.725e-05	0.0140274	4.725e-05	4.725e-05	0.0113441	4.725e-05	0.0302635	0.0243274	0.264882	0.122396	0.443768	0.0158025
IGFBP3	6.9645e-19	0.833239	1.70491e-14	cluster1		MRPL41	7.08256e-15	0.774797	1.73381e-10	cluster1		Early-stage	tumor	0.849061	5.12374e-05	5.12374e-05	5.12374e-05	5.12374e-05	0.000383607	5.12374e-05	0.0214203	5.12374e-05	0.0489616	0.00647992	0.00705453	0.0663319
RAP2A	7.07491e-19	0.520542	1.73194e-14	cluster1		CTSG	8.0941e-15	0.840522	1.98144e-10	cluster1		Early-stage	tumor	0.94158	3.45035e-05	3.45035e-05	3.45035e-05	3.45035e-05	0.000100698	0.00143378	0.0143167	3.45035e-05	0.0194713	0.00224246	0.0059659	0.0147164
RBM5	7.86588e-19	0.63998	1.92557e-14	cluster1		CDH19	1.7158e-14	0.791892	4.20028e-10	cluster1		Early-stage	tumor	0.893579	7.68722e-05	7.68722e-05	7.68722e-05	0.00252729	0.000740719	7.68722e-05	0.0270596	7.68722e-05	0.0294312	7.68722e-05	0.0382752	0.00792535
CENPW	8.07875e-19	0.47494	1.97768e-14	cluster1		TUBA1A	2.49344e-14	0.684846	6.10393e-10	cluster1		Early-stage	tumor	0.88552	3.4729e-05	3.4729e-05	3.4729e-05	3.4729e-05	6.94819e-05	0.00180664	0.055567	3.4729e-05	0.0365121	3.4729e-05	0.0129466	0.00736929
PSD3	8.15363e-19	0.437611	1.99601e-14	cluster1		LAMC3	2.55317e-14	0.604233	6.25016e-10	cluster1		Early-stage	tumor	0.69283	6.71881e-05	6.71881e-05	0.000534332	6.71881e-05	0.00173901	0.0042311	0.019476	0.00246004	0.165626	0.0414584	0.0624632	0.00898061
CTNNBL1	8.19583e-19	0.542463	2.00634e-14	cluster1		RGS51	5.03664e-14	0.750946	1.23297e-09	cluster1		Early-stage	tumor	0.915751	3.46779e-05	0.0112642	3.46779e-05	0.00544863	4.44231e-05	3.46779e-05	0.0046844	3.46779e-05	0.027598	3.46779e-05	0.00980261	0.025233
PYURF	8.34431e-19	0.70609	2.04269e-14	cluster1		PTGDS1	5.11667e-14	1.14551	1.25256e-09	cluster1		Early-stage	non-tumor	0.569425	7.36876e-05	7.36876e-05	0.00675372	7.36876e-05	0.000447381	7.36876e-05	0.0280838	7.36876e-05	0.0780856	0.00398088	0.00508119	0.307774
MPPE1	8.57769e-19	0.661198	2.09982e-14	cluster1		NBL1	6.5592e-14	0.8935	1.60569e-09	cluster1		Early-stage	non-tumor	0.375798	3.64712e-05	0.00625429	3.64712e-05	3.64712e-05	0.000577554	3.64712e-05	0.0113976	3.64712e-05	0.0456644	3.64712e-05	0.00881958	0.55127
DMXL1	8.65602e-19	0.579601	2.11899e-14	cluster1		SFRP2	1.0456e-13	0.527133	2.55962e-09	cluster1		Early-stage	tumor	0.67737	0.0172803	6.70656e-05	6.70656e-05	6.70656e-05	0.000943001	6.70656e-05	0.0197162	0.00184444	0.141375	0.071742	0.0388012	0.0306598
SSBP3	8.89203e-19	0.493881	2.17677e-14	cluster1		TAGLN2	1.15266e-13	0.536199	2.82171e-09	cluster1		Early-stage	tumor	0.93686	5.14252e-05	5.14252e-05	5.14252e-05	0.00333526	0.000289105	5.14252e-05	0.0157414	5.14252e-05	0.0286256	5.14252e-05	0.0101978	0.00464252
TDG	9.22294e-19	0.471954	2.25778e-14	cluster1		S100A41	1.61212e-13	0.776412	3.94646e-09	cluster1		Early-stage	non-tumor	0.213244	0.0246336	0.00599537	7.90905e-06	0.0366803	0.00121101	7.90905e-06	0.02529	7.90905e-06	0.0157284	7.90905e-06	0.0163831	0.660803
COX6C	9.33372e-19	0.547902	2.28489e-14	cluster1		CXCL14	2.21327e-13	0.86006	5.41807e-09	cluster1		Early-stage	tumor	0.796885	0.0112378	4.69922e-05	4.69922e-05	4.69922e-05	0.000226228	4.69922e-05	0.0489501	4.69922e-05	0.03848	0.00815785	0.0206018	0.0752266
KATNB1	9.35912e-19	0.425907	2.29111e-14	cluster1		ANXA1	5.13011e-13	0.47068	1.25585e-08	cluster1		Early-stage	tumor	0.268315	0.160798	0.000219543	0.000219543	0.000219543	0.0946323	0.0142996	0.0336413	0.013433	0.175691	0.0293768	0.133971	0.0751839
PAX3	9.39868e-19	0.677409	2.3008e-14	cluster1		DCN	6.18791e-13	0.901357	1.5148e-08	cluster1		Early-stage	tumor	0.293769	9.0723e-05	0.00690449	9.0723e-05	9.0723e-05	0.00977988	9.0723e-05	0.0809329	0.0187531	0.226328	0.148687	0.186273	0.0282104
AAR2	9.45471e-19	0.556393	2.31451e-14	cluster1		HTRA1	1.2749e-12	0.572788	3.12095e-08	cluster1		Early-stage	tumor	0.850465	4.87092e-05	4.87092e-05	4.87092e-05	4.87092e-05	0.000461387	4.87092e-05	0.0151442	4.87092e-05	0.0515705	0.0229839	0.0307409	0.0283418
MPP6	9.6606e-19	0.415037	2.36491e-14	cluster1		URM1	1.96542e-12	0.688641	4.81134e-08	cluster1		Early-stage	non-tumor	0.271272	0.208046	9.98937e-05	9.98937e-05	0.0764086	0.00388558	0.00813569	0.0442784	0.00485583	0.0607378	9.98937e-05	0.0218333	0.300247
HMGN2	9.75461e-19	0.568717	2.38793e-14	cluster1		S100A13	2.03075e-12	0.709154	4.97127e-08	cluster1		Early-stage	tumor	0.836829	7.37123e-05	7.37123e-05	7.37123e-05	7.37123e-05	0.000592176	0.00435873	0.00449281	0.00128919	0.0599565	7.37123e-05	0.00634691	0.0857662
LANCL2	9.83469e-19	0.435188	2.40753e-14	cluster1		MED15	3.45726e-12	0.636784	8.46337e-08	cluster1		Early-stage	tumor	0.640804	0.023557	6.80442e-05	0.0243412	6.80442e-05	0.00846117	6.80442e-05	0.0106314	0.00327709	0.124211	0.00192264	0.0534275	0.109163
PKNOX2	9.87208e-19	0.44489	2.41669e-14	cluster1		ELN1	4.60519e-12	0.921551	1.12735e-07	cluster1		Early-stage	tumor	0.922109	3.77687e-05	3.77687e-05	3.77687e-05	3.77687e-05	3.77687e-05	3.77687e-05	0.0344762	3.77687e-05	0.0306973	3.77687e-05	0.00260719	0.00980777
RARRES2	1.04452e-18	0.722993	2.55699e-14	cluster1		CXCL121	4.81523e-12	0.96034	1.17877e-07	cluster1		Early-stage	tumor	0.837603	4.88277e-05	0.0105819	4.88277e-05	4.88277e-05	0.000651633	4.88277e-05	0.00257238	4.88277e-05	0.0474895	0.00637	0.0217195	0.072768
AC019069.1	1.05135e-18	0.321928	2.57369e-14	cluster1		SCARA3	4.89703e-12	0.470533	1.19879e-07	cluster1		Early-stage	tumor	0.840443	0.0198502	0.0150843	4.64521e-05	4.64521e-05	0.000352919	4.64521e-05	0.0467685	4.64521e-05	0.0360789	0.0168498	0.0126198	0.0117671
WDR61	1.0968e-18	0.637562	2.68496e-14	cluster1		COL6A2	5.16501e-12	0.666339	1.2644e-07	cluster1		Early-stage	non-tumor	0.094545	0.0173624	0.113838	0.00022396	0.0837851	0.0683194	0.0295411	0.029971	0.0467265	0.140893	0.0717692	0.267716	0.0353089
HSPB6	1.19606e-18	0.351399	2.92795e-14	cluster1		CCDC801	6.97567e-12	1.08881	1.70765e-07	cluster1		Early-stage	non-tumor	0.0927806	8.46242e-05	8.46242e-05	0.00763294	0.0393307	0.0493904	0.0152761	8.46242e-05	0.0180082	0.136402	0.0708366	0.549815	0.0202739
PDE8A	1.22349e-18	0.558753	2.9951e-14	cluster1		CH25H	8.01524e-12	0.415037	1.96213e-07	cluster1		Early-stage	tumor	0.192306	0.000216327	0.0668239	0.000216327	0.00430589	0.114084	0.000216327	0.0305587	0.00727211	0.24216	0.132421	0.130477	0.0789428
POLD2	1.26007e-18	0.636648	3.08466e-14	cluster1		COL6A3	9.76598e-12	0.589177	2.39071e-07	cluster1		Early-stage	tumor	0.872559	5.23542e-05	5.23542e-05	0.00761811	5.23542e-05	0.000517971	5.23542e-05	0.055856	5.23542e-05	0.0404086	0.00814828	0.00881843	0.00581214
PMEL	1.28951e-18	0.546489	3.15673e-14	cluster1		DUSP23	1.4059e-11	0.656966	3.44165e-07	cluster1		Early-stage	non-tumor	0.202772	0.000164939	0.0169574	0.000164939	0.000164939	0.0410125	0.000164939	0.0651024	0.00577062	0.238178	0.171016	0.224857	0.0336751
FKBP1B	1.3043e-18	0.436792	3.19293e-14	cluster1		IGFBP41	1.61191e-11	0.590097	3.94595e-07	cluster1		Early-stage	tumor	0.399939	0.0114744	0.0178188	0.000149777	0.000374299	0.035499	0.0117433	0.0335606	0.000149777	0.167635	0.0913039	0.107216	0.123136
AFAP1L1	1.33858e-18	0.479993	3.27684e-14	cluster1		CRLF11	1.81205e-11	0.570942	4.4359e-07	cluster1		Early-stage	tumor	0.737839	0.0018553	5.10931e-05	5.10931e-05	5.10931e-05	0.000662277	5.10931e-05	0.0169134	5.10931e-05	0.0818229	0.0504087	0.00280276	0.10744
DSG2	1.35805e-18	0.448289	3.3245e-14	cluster1		PCOLCE	2.21341e-11	0.472221	5.41844e-07	cluster1		Early-stage	tumor	0.802718	4.6833e-05	0.00643186	0.00776368	4.6833e-05	0.000331946	4.6833e-05	0.0178473	4.6833e-05	0.0666089	0.0168538	0.0756068	0.00565024
TOP1MT	1.38558e-18	0.552441	3.3919e-14	cluster1		DPT	2.44749e-11	0.571352	5.99144e-07	cluster1		Early-stage	tumor	0.909598	0.00157046	3.50194e-05	0.00169182	3.50194e-05	0.000365023	0.00233081	0.00969176	3.50194e-05	0.0305988	0.0215575	0.0166439	0.00584685
SNHG29	1.41396e-18	0.527397	3.46137e-14	cluster1		LHFPL3-AS1	8.56092e-11	0.506404	2.09571e-06	cluster1		Early-stage	tumor	0.900401	3.75577e-05	3.75577e-05	0.00266516	3.75577e-05	3.75577e-05	0.00155761	0.0271067	3.75577e-05	0.0509508	0.00499873	3.75577e-05	0.0120948
MED4	1.48426e-18	0.64127	3.63347e-14	cluster1		DPP7	1.13602e-10	0.577953	2.78098e-06	cluster1		Early-stage	tumor	0.918639	5.02067e-05	0.0165374	5.02067e-05	5.02067e-05	0.000351809	0.00228384	0.0297136	5.02067e-05	0.0133479	0.00731123	0.00136194	0.0102529
DGKQ	1.54741e-18	0.523451	3.78806e-14	cluster1		H1FX	2.024e-10	0.554234	4.95474e-06	cluster1		Early-stage	non-tumor	0.380423	3.54756e-05	3.54756e-05	3.54756e-05	3.54756e-05	0.00168944	0.0152562	0.00314622	0.00539601	0.0434095	0.0158481	0.014889	0.519801
BCAS4	1.5502e-18	0.349727	3.7949e-14	cluster1		C1S1	2.16959e-10	0.639794	5.31114e-06	cluster1		Early-stage	tumor	0.396721	0.000100766	0.0502865	0.000100766	0.000100766	0.0258757	0.000100766	0.0466661	0.000100766	0.190023	0.121562	0.109775	0.0585859
PPP6R1	1.65817e-18	0.707622	4.05919e-14	cluster1		S100A1	2.38286e-10	0.810658	5.83324e-06	cluster1		Early-stage	tumor	0.856672	0.021542	5.12891e-05	0.00747717	0.0164998	0.000236481	0.00041563	0.0220665	5.12891e-05	0.0365045	0.00344601	0.0262681	0.00876922
SERPINI1	1.67069e-18	0.498229	4.08985e-14	cluster1		PSMB1	2.63367e-10	0.539747	6.44723e-06	cluster1		Early-stage	tumor	0.786324	0.00648285	3.24967e-05	0.0200862	3.24967e-05	5.32624e-05	3.24967e-05	0.0575736	3.24967e-05	0.115094	3.24967e-05	0.00997382	0.00424969
ZNF511	1.76373e-18	0.534734	4.3176e-14	cluster1		COL5A1	2.70588e-10	0.355251	6.62399e-06	cluster1		Early-stage	tumor	0.859466	0.00880659	3.46541e-05	3.46541e-05	3.46541e-05	3.46541e-05	0.00095805	0.0670799	3.46541e-05	0.0459507	3.46541e-05	0.00609465	0.0114361
COG3	1.79823e-18	0.461462	4.40206e-14	cluster1		GAS7	3.04384e-10	0.641546	7.45132e-06	cluster1		Early-stage	tumor	0.914234	5.46975e-05	0.0209239	5.46975e-05	5.46975e-05	0.000156128	5.46975e-05	0.0114178	5.46975e-05	0.0195292	5.46975e-05	0.025427	0.0079835
RRP1B	1.9173e-18	0.685435	4.69355e-14	cluster1		CTSK	3.11408e-10	0.667156	7.62328e-06	cluster1		Early-stage	tumor	0.943329	3.36709e-05	0.00383081	3.36709e-05	3.36709e-05	3.36709e-05	3.36709e-05	0.0273115	3.36709e-05	0.0105034	3.36709e-05	0.00422275	0.0105665
SLC25A46	1.92483e-18	0.687992	4.71199e-14	cluster1		ANGPTL2	3.12241e-10	0.560715	7.64367e-06	cluster1		Early-stage	tumor	0.432885	0.0105961	0.0237052	9.73423e-05	0.0189669	0.00662266	9.73423e-05	0.0342617	0.00941007	0.234635	0.0613587	0.122599	0.0447651
IRX6	2.10535e-18	0.432572	5.1539e-14	cluster1		LYZ1	4.7653e-10	0.772877	1.16654e-05	cluster1		Early-stage	tumor	0.976604	5.03459e-05	5.03459e-05	0.000993377	5.03459e-05	0.000254919	5.03459e-05	0.00863666	5.03459e-05	0.000796258	5.03459e-05	0.0104988	0.00191358
WDR43	2.11185e-18	0.608068	5.16982e-14	cluster1		HLA-DQA1	6.05203e-10	0.973602	1.48154e-05	cluster1		Early-stage	tumor	0.512878	0.00258155	6.51709e-05	6.51709e-05	6.51709e-05	0.00118173	0.00832202	0.0291645	0.0744596	0.254891	0.0226912	0.059525	0.0341098
MTOR	2.12522e-18	0.594521	5.20253e-14	cluster1		TWIST2	6.51206e-10	0.446402	1.59415e-05	cluster1		Early-stage	tumor	0.606187	0.0228418	7.67317e-05	6.73843e-05	6.73843e-05	0.00645459	6.73843e-05	0.0360417	0.00263767	0.174945	0.0482041	0.0718745	0.0305349
PYGB	2.13128e-18	0.678785	5.21739e-14	cluster1		CAPN3	7.35643e-10	0.610004	1.80085e-05	cluster1		Early-stage	tumor	0.234487	0.000152877	0.000152877	0.000152877	0.000152877	0.0164346	0.000152877	0.0476877	0.0130301	0.247903	0.176483	0.212992	0.050219
EPM2A	2.15429e-18	0.396475	5.27371e-14	cluster1		MELTF	8.44985e-10	0.603871	2.06852e-05	cluster1		Early-stage	tumor	0.81406	4.83524e-05	4.83524e-05	4.83524e-05	0.00471076	0.000584518	0.00691547	0.00819956	4.83524e-05	0.0532218	0.0205941	0.0348486	0.0566716
MCM7	2.15715e-18	0.655209	5.28071e-14	cluster1		LRRC15	1.13707e-09	0.586441	2.78355e-05	cluster1		Early-stage	non-tumor	0.146715	1.36642e-05	1.36642e-05	1.36642e-05	0.00137864	0.000973379	1.36642e-05	0.00825854	0.00201399	0.00757661	0.00194469	0.00283499	0.82825
KCMF1	2.25235e-18	0.586681	5.51374e-14	cluster1		COL18A11	1.18846e-09	0.463897	2.90935e-05	cluster1		Early-stage	non-tumor	0.255909	0.0185053	0.000119734	0.000119734	0.000119734	0.00253517	0.00356823	0.0199921	0.000119734	0.0256992	0.000119734	0.0272238	0.645969
LINC01006	2.26377e-18	0.380604	5.54172e-14	cluster1		IGFBP71	1.63562e-09	0.368127	4.00401e-05	cluster1		Early-stage	tumor	0.666242	0.0952219	5.69373e-05	4.76701e-05	4.76701e-05	0.000423977	4.76701e-05	0.0732091	4.76701e-05	0.105401	4.76701e-05	0.0550694	0.00413808
APC	2.2857e-18	0.450033	5.59539e-14	cluster1		FBXW5	2.05532e-09	0.502368	5.03142e-05	cluster1		Early-stage	tumor	0.848349	3.47236e-05	0.0124125	3.47236e-05	3.47236e-05	7.52983e-05	3.47236e-05	0.0401594	3.47236e-05	0.0561438	3.47236e-05	0.0351953	0.00745608
NEDD9	2.28645e-18	0.555471	5.59722e-14	cluster1		PAXX	2.20465e-09	0.519248	5.39699e-05	cluster1		Early-stage	tumor	0.973775	3.32913e-05	0.00156962	0.000881489	3.32913e-05	3.32913e-05	0.00109372	0.013583	3.32913e-05	0.00309306	3.32913e-05	0.00168289	0.0041543
UBE2D4	2.37192e-18	0.503375	5.80647e-14	cluster1		C1R1	2.28802e-09	0.530092	5.60107e-05	cluster1		Early-stage	non-tumor	0.176907	1.30266e-05	1.30266e-05	1.30266e-05	1.30266e-05	0.000784133	0.00324298	0.00503963	0.000762806	0.0039659	1.30266e-05	0.0026121	0.80662
GPC2	2.39368e-18	0.313499	5.85973e-14	cluster1		MAN1B1	3.02312e-09	0.538064	7.40061e-05	cluster1		Early-stage	tumor	0.860284	0.0168272	0.00973945	3.17507e-05	3.17507e-05	0.00014815	3.17507e-05	0.0641223	3.17507e-05	0.0045374	0.0286805	0.00744882	0.00808543
ZNF787	2.39705e-18	0.531201	5.86798e-14	cluster1		ISG20	3.10095e-09	0.535494	7.59113e-05	cluster1		Early-stage	tumor	0.730282	0.0092184	4.89584e-05	4.89584e-05	4.89584e-05	0.00058478	4.89584e-05	0.0185161	4.89584e-05	0.0293383	4.89584e-05	0.0204661	0.1913
RAB6B	2.4507e-18	0.51911	5.99932e-14	cluster1		NORAD	3.8732e-09	0.418117	9.4816e-05	cluster1		Early-stage	tumor	0.658821	0.0202999	6.81583e-05	0.0108137	0.0161361	0.0104276	6.81583e-05	0.0222062	0.00363874	0.0606642	0.0670262	0.0252128	0.104618
GCAT	2.45452e-18	0.662965	6.00866e-14	cluster1		BGN	5.68571e-09	0.321241	0.000139186	cluster1		Early-stage	tumor	0.138358	0.000101799	0.0768382	0.0769373	0.000101799	0.0134574	0.00701999	0.0436804	0.0303665	0.368596	0.000163275	0.189938	0.0544407
RCC2	2.48705e-18	0.654341	6.08829e-14	cluster1		DDX17	6.65485e-09	0.446829	0.000162911	cluster1		Early-stage	tumor	0.801668	4.72707e-05	4.72707e-05	4.72707e-05	4.72707e-05	0.00106543	0.00263637	0.0192523	4.72707e-05	0.037364	0.013292	0.00684905	0.117636
NXT2	2.67461e-18	0.390515	6.54745e-14	cluster1		LTBP41	6.66625e-09	0.440677	0.00016319	cluster1		Early-stage	tumor	0.915568	4.9667e-05	4.9667e-05	4.9667e-05	4.9667e-05	4.9667e-05	0.00360218	0.0254409	0.000948401	0.0212652	0.0037484	0.0133929	0.0157856
GGCT	2.74779e-18	0.670623	6.72658e-14	cluster1		DBNDD1	8.43644e-09	0.35189	0.000206524	cluster1		Early-stage	tumor	0.571639	0.0217375	0.00368522	0.000106275	0.0056489	0.00174504	0.000106275	0.0178953	0.000106275	0.182072	0.0796682	0.0603006	0.05529
PEPD	2.85491e-18	0.693393	6.98883e-14	cluster1		PTTG1IP	9.06712e-09	0.531447	0.000221963	cluster1		Early-stage	non-tumor	0.338276	0.0168346	0.000119172	0.000119172	0.000119172	0.000946213	0.00557128	0.0183885	0.000119172	0.0342718	0.00800888	0.0199778	0.557249
RREB1	2.86174e-18	0.544996	7.00555e-14	cluster1		S100A10	1.28848e-08	0.436739	0.000315419	cluster1		Early-stage	tumor	0.536439	0.0410789	0.000103917	0.000103917	0.000103917	0.0143504	0.0149098	0.0303924	0.00853009	0.0644911	0.00703919	0.0556541	0.226803
SCMH1	2.92818e-18	0.472936	7.16819e-14	cluster1		AEBP1	1.34336e-08	0.409908	0.000328855	cluster1		Early-stage	non-tumor	0.207579	2.89762e-05	2.89762e-05	2.89762e-05	2.89762e-05	0.00146352	2.89762e-05	0.0127142	0.00319478	0.017731	2.89762e-05	0.00984528	0.747298
DEK	3.19009e-18	0.718694	7.80934e-14	cluster1		MFAP2	1.5094e-08	0.501337	0.000369501	cluster1		Early-stage	tumor	0.474475	9.43251e-05	0.00998702	9.43251e-05	0.0138988	0.00286837	9.43251e-05	0.0170472	9.43251e-05	0.164538	0.181809	0.0851742	0.0498255
OCA2	3.23932e-18	0.539089	7.92986e-14	cluster1		PLEKHA4	1.8391e-08	0.453198	0.000450212	cluster1		Early-stage	tumor	0.731945	0.0114936	7.10059e-05	7.10059e-05	7.10059e-05	0.000983224	7.10059e-05	0.0119404	7.10059e-05	0.0460398	0.0161355	0.0204322	0.160676
B4GALT6	3.31252e-18	0.512062	8.10904e-14	cluster1		LGALS2	1.85583e-08	0.343145	0.000454307	cluster1		Early-stage	tumor	0.497971	0.0282687	0.0125479	6.58979e-05	6.58979e-05	0.00272577	6.58979e-05	0.03564	6.58979e-05	0.172229	0.0836136	0.108453	0.0582883
GDPD5	3.38742e-18	0.747049	8.29239e-14	cluster1		TNXB1	1.91479e-08	0.436692	0.000468742	cluster1		Early-stage	tumor	0.93569	0.00356829	3.52331e-05	3.52331e-05	0.00264611	4.00752e-05	3.52331e-05	0.0229927	0.00157031	0.0133763	3.52331e-05	0.00929406	0.0106814
IREB2	3.40285e-18	0.456858	8.33018e-14	cluster1		MXD4	2.0872e-08	0.564352	0.000510948	cluster1		Early-stage	tumor	0.919338	5.3517e-05	5.3517e-05	0.00155418	5.3517e-05	5.3517e-05	0.00414593	0.0208971	5.3517e-05	0.0202953	5.3517e-05	0.0224392	0.0110087
RPS17	3.4858e-18	0.36824	8.53324e-14	cluster1		MFGE81	2.13438e-08	0.467812	0.000522497	cluster1		Early-stage	tumor	0.507168	0.0154392	0.00860171	0.000239807	0.00298058	0.0278648	0.02052	0.0367839	0.00509866	0.141532	0.0183324	0.0537372	0.161701
LRPAP1	3.57434e-18	0.528213	8.74998e-14	cluster1		COL9A3	2.33999e-08	0.312676	0.000572829	cluster1		Early-stage	non-tumor	0.187966	0.00202215	2.04991e-05	2.04991e-05	0.00407335	0.000727161	2.04991e-05	0.00771525	2.04991e-05	0.0168807	0.00116861	0.00831074	0.771054
SH3RF1	3.69102e-18	0.412368	9.0356e-14	cluster1		MMP23B	2.68555e-08	0.488903	0.000657422	cluster1		Early-stage	tumor	0.90182	0.00997299	3.55016e-05	3.55016e-05	0.00231909	3.55016e-05	3.55016e-05	0.0423654	3.55016e-05	0.0294089	3.55016e-05	0.0018663	0.012034
SMIM13	3.8271e-18	0.526606	9.36874e-14	cluster1		HES1	2.69443e-08	0.566103	0.000659596	cluster1		Early-stage	tumor	0.889643	4.83112e-05	0.00233525	4.83112e-05	4.83112e-05	0.000543228	4.83112e-05	0.00390867	4.83112e-05	0.0198977	0.00769263	0.0403034	0.0354348
PREX1	3.93614e-18	0.449099	9.63568e-14	cluster1		PCMT1	3.24729e-08	0.463749	0.000794938	cluster1		Early-stage	tumor	0.428782	0.000143657	0.000143657	0.00406207	0.000143657	0.0129885	0.000143657	0.0548364	0.0020363	0.171106	0.185607	0.131362	0.00864493
GARS-DT	3.98945e-18	0.471954	9.76617e-14	cluster1		FBLN1	3.34386e-08	0.537876	0.000818577	cluster1		Early-stage	tumor	0.647339	7.11558e-05	0.0136917	7.11558e-05	7.11558e-05	0.000600767	0.0114253	0.0335949	7.11558e-05	0.0728771	7.11558e-05	0.0486217	0.171494
URM1	4.09487e-18	0.680583	1.00242e-13	cluster1		PLEC1	3.49119e-08	0.448985	0.000854643	cluster1		Early-stage	tumor	0.804643	7.56594e-05	7.56594e-05	7.56594e-05	7.56594e-05	0.00050804	7.56594e-05	0.0230035	0.00115721	0.0446721	0.010772	0.00397725	0.110889
LRCH1	4.19045e-18	0.425907	1.02582e-13	cluster1		TLE5	3.76799e-08	0.386804	0.000922403	cluster1		Early-stage	tumor	0.856438	0.0248014	3.46734e-05	0.000183406	0.00657336	6.72269e-05	3.46734e-05	0.0348098	0.000777443	0.0570071	0.0102881	3.46734e-05	0.0089502
NFKBIL1	4.29685e-18	0.468532	1.05187e-13	cluster1		SSNA1	3.78732e-08	0.591535	0.000927137	cluster1		Early-stage	tumor	0.148415	0.260726	0.00446481	0.000174984	0.0192381	0.0292667	0.0119	0.045383	0.0157395	0.115212	0.0396202	0.0636604	0.246199
RMND5A	4.33686e-18	0.552541	1.06166e-13	cluster1		CFD1	3.92048e-08	1.05019	0.000959734	cluster1		Early-stage	non-tumor	0.263708	0.0178359	3.95713e-05	3.95713e-05	0.0213245	0.00246864	3.95713e-05	0.0161915	0.00314795	0.076217	3.95713e-05	0.0255091	0.573439
SLC25A33	4.60421e-18	0.471429	1.12711e-13	cluster1		PMEPA1	4.112e-08	0.530076	0.00100662	cluster1		Early-stage	tumor	0.805786	0.0297255	4.63293e-05	4.63293e-05	4.63293e-05	0.00080523	4.63293e-05	0.0154087	4.63293e-05	0.0721349	0.00585563	0.0447442	0.0253079
OBSCN	4.68442e-18	0.405586	1.14675e-13	cluster1		UROD	4.32124e-08	0.467175	0.00105784	cluster1		Early-stage	tumor	0.921057	5.31461e-05	0.0122863	5.31461e-05	5.31461e-05	0.000412341	5.31461e-05	0.00202697	0.00206325	0.00869553	0.00742626	0.0093103	0.0365098
PWP1	4.74572e-18	0.597749	1.16175e-13	cluster1		LTB	4.49676e-08	0.585864	0.00110081	cluster1		Early-stage	non-tumor	0.28932	0.0377008	0.000112412	0.000112412	0.000465034	0.0017221	0.00416503	0.0160134	0.000913309	0.0182377	0.000112412	0.0392342	0.591891
PPP1CA	5.02962e-18	0.514908	1.23125e-13	cluster1		HLA-DPA11	4.85506e-08	0.677067	0.00118852	cluster1		Early-stage	tumor	0.607345	0.0219667	6.70473e-05	0.0117982	0.000940294	0.000638905	6.70473e-05	0.0238033	6.70473e-05	0.193847	0.0578217	0.0556559	0.0259817
RFC3	5.11152e-18	0.424042	1.2513e-13	cluster1		PLPP31	5.4904e-08	0.644238	0.00134405	cluster1		Early-stage	non-tumor	0.215918	4.05567e-05	4.05567e-05	4.05567e-05	0.030693	0.0012548	0.00399493	0.0145629	0.0223329	0.0240966	0.00312066	0.0219188	0.661986
CDK6	5.14044e-18	0.458291	1.25838e-13	cluster1		HLA-DPB11	5.67367e-08	0.794618	0.00138892	cluster1		Early-stage	tumor	0.639447	0.0172352	7.30836e-05	7.30836e-05	0.0012286	0.00143104	0.0116077	0.015623	7.30836e-05	0.0608199	7.30836e-05	0.00276866	0.249547
MVB12B	5.51038e-18	0.361674	1.34894e-13	cluster1		VIM	5.95903e-08	0.344888	0.00145877	cluster1		Early-stage	tumor	0.289384	0.000139169	0.000139169	0.000139169	0.0319132	0.0229487	0.00772719	0.0143783	0.00350589	0.144013	0.0892762	0.32209	0.0743458
ZRANB1	5.57123e-18	0.567326	1.36384e-13	cluster1		UBA2	6.70616e-08	0.420274	0.00164167	cluster1		Early-stage	tumor	0.86931	0.0249988	3.41618e-05	3.41618e-05	0.00314557	6.59238e-05	0.00330768	0.0235798	0.00101322	0.0356884	0.011675	0.0102252	0.0169218
SH3BP4	5.61637e-18	0.538459	1.37489e-13	cluster1		RABL6	7.03427e-08	0.536643	0.00172199	cluster1		Early-stage	tumor	0.448166	0.0744758	0.000152579	0.00326294	0.0635727	0.0185026	0.000152579	0.0252196	0.00252521	0.0962148	0.000152579	0.015093	0.25251
NPHP4	5.69687e-18	0.449983	1.39459e-13	cluster1		PTPA	7.09239e-08	0.521835	0.00173622	cluster1		Early-stage	tumor	0.82857	4.82388e-05	4.82388e-05	0.0120297	4.82388e-05	0.00130982	0.00160574	0.0113295	4.82388e-05	0.0809538	0.0189513	0.0316781	0.013379
ODF2	5.76103e-18	0.595455	1.4103e-13	cluster1		F2RL2	8.72864e-08	0.348804	0.00213677	cluster1		Early-stage	tumor	0.950307	3.69707e-05	3.69707e-05	0.000680918	3.69707e-05	8.09571e-05	0.00113069	0.0248012	3.69707e-05	0.0106154	0.00120177	0.0091526	0.00188164
TCAF1	5.8057e-18	0.477464	1.42123e-13	cluster1		TPM3	9.02336e-08	0.39535	0.00220892	cluster1		Early-stage	tumor	0.41145	9.79391e-05	0.0126645	0.0106252	9.79391e-05	0.00237559	9.79391e-05	0.0277467	0.00342404	0.29114	0.117382	0.0986472	0.0242506
FNIP2	6.0785e-18	0.664816	1.48802e-13	cluster1		ADIPOR1	9.69176e-08	0.394555	0.00237254	cluster1		Early-stage	tumor	0.845164	3.43603e-05	3.43603e-05	3.43603e-05	3.43603e-05	0.00016646	0.0020018	0.0243763	3.43603e-05	0.0538059	0.00935333	0.05785	0.00711087
CNKSR3	6.25004e-18	0.354843	1.53001e-13	cluster1		UBB	1.04794e-07	0.317117	0.00256536	cluster1		Early-stage	tumor	0.736292	0.0617191	4.61612e-05	4.61612e-05	4.61612e-05	0.00010759	4.61612e-05	0.0965073	4.61612e-05	0.0538794	0.0129277	0.0317605	0.00657556
CEP192	6.45146e-18	0.453394	1.57932e-13	cluster1		SYNGR1	1.04806e-07	0.544875	0.00256565	cluster1		Early-stage	tumor	0.946308	4.97187e-05	4.97187e-05	4.97187e-05	4.97187e-05	0.00039967	0.00451475	0.0176199	0.000656245	0.0153719	0.000666118	0.00350421	0.0107603
LUC7L	7.26564e-18	0.645018	1.77863e-13	cluster1		MXI1	1.06608e-07	0.467986	0.00260978	cluster1		Early-stage	tumor	0.852452	0.0128766	3.55584e-05	3.55584e-05	3.55584e-05	3.55584e-05	0.00122775	0.039252	3.55584e-05	0.0567255	0.001389	0.0311018	0.00479744
WDR60	7.4004e-18	0.423808	1.81162e-13	cluster1		ADAM151	1.18172e-07	0.425734	0.00289285	cluster1		Early-stage	tumor	0.720289	4.83265e-05	0.00109	4.83265e-05	0.0010568	0.00111598	0.000874054	0.0215003	4.83265e-05	0.14033	0.0256034	0.0509173	0.0370783
ZNF181	7.59533e-18	0.293804	1.85934e-13	cluster1		PRRX1	1.20471e-07	0.469145	0.00294912	cluster1		Early-stage	tumor	0.925766	5.08298e-05	5.08298e-05	0.00811499	5.08298e-05	7.5176e-05	0.00122241	0.0360511	0.000960035	0.00876718	0.00560731	0.00487301	0.00840999
NRN1	8.01742e-18	0.471891	1.96267e-13	cluster1		NKD2	1.38608e-07	0.28523	0.00339311	cluster1		Early-stage	tumor	0.293651	0.0135043	6.48298e-05	6.48298e-05	6.48298e-05	0.00117826	6.48298e-05	0.0277761	0.00149187	0.134472	0.384168	0.101943	0.041557
IGHM	8.92693e-18	1.39331	2.18531e-13	cluster1		NREP	1.49176e-07	0.49041	0.00365183	cluster1		Early-stage	tumor	0.880716	0.00254761	7.43576e-05	0.00154255	0.00289778	0.00387699	7.43576e-05	0.0152619	7.43576e-05	0.039402	7.43576e-05	0.0284918	0.0249654
ABRAXAS2	9.06686e-18	0.459432	2.21957e-13	cluster1		ETNK2	1.69108e-07	0.48138	0.00413976	cluster1		Early-stage	tumor	0.914869	5.03002e-05	5.03002e-05	5.03002e-05	5.03002e-05	0.000400307	5.03002e-05	0.0290853	5.03002e-05	0.0133962	5.03002e-05	0.0337698	0.00812733
SBF1	9.17784e-18	0.668445	2.24674e-13	cluster1		CD811	1.73244e-07	0.35941	0.00424102	cluster1		Early-stage	tumor	0.886992	3.18206e-05	0.0049927	3.18206e-05	3.18206e-05	6.99549e-05	3.18206e-05	0.0446697	3.18206e-05	0.00640664	0.0227227	0.0214065	0.0125807
NELL2	9.30697e-18	0.343788	2.27835e-13	cluster1		ECE11	1.94802e-07	0.453949	0.00476874	cluster1		Early-stage	tumor	0.344859	0.0264224	0.00734477	0.000335638	0.0181001	0.0918116	0.000335638	0.0398529	0.00985777	0.147099	0.0707192	0.150316	0.0929465
DHX35	9.54765e-18	0.354109	2.33726e-13	cluster1		LAMA2	2.29438e-07	0.39415	0.00561664	cluster1		Early-stage	tumor	0.917161	0.0203975	3.3459e-05	3.3459e-05	3.3459e-05	3.3459e-05	3.3459e-05	0.0158243	3.3459e-05	0.0350662	3.3459e-05	0.00642362	0.00489312
AC004889.1	1.00608e-17	0.412054	2.46289e-13	cluster1		COL7A1	2.34737e-07	0.459432	0.00574637	cluster1		Early-stage	tumor	0.919189	5.05278e-05	5.05278e-05	5.05278e-05	5.05278e-05	0.00356777	5.05278e-05	0.0237886	5.05278e-05	0.0178231	0.00394093	0.0128615	0.0185263
PTPRS	1.07007e-17	0.379749	2.61953e-13	cluster1		MOXD1	2.52564e-07	0.28866	0.00618278	cluster1		Early-stage	tumor	0.906219	4.72994e-05	4.72994e-05	0.00139876	4.72994e-05	0.000323723	0.000959733	0.0239441	4.72994e-05	0.0272578	0.0129687	0.013289	0.0134501
ATG12	1.10227e-17	0.578784	2.69836e-13	cluster1		SNRPE	2.59403e-07	0.385443	0.00635019	cluster1		Early-stage	tumor	0.79742	4.65875e-05	4.65875e-05	4.65875e-05	4.65875e-05	0.000600444	4.65875e-05	0.0163271	4.65875e-05	0.0527073	0.0468136	0.0281766	0.0576756
GTF3A	1.16451e-17	0.622483	2.85072e-13	cluster1		TSC22D1	2.72551e-07	0.516216	0.00667204	cluster1		Early-stage	tumor	0.945333	3.63436e-05	3.63436e-05	0.00331063	3.63436e-05	0.00011547	0.00567942	0.011805	3.63436e-05	0.00385882	0.00635009	0.0131833	0.0102186
ASH2L	1.26755e-17	0.526331	3.10296e-13	cluster1		ADIRF1	2.86662e-07	0.411371	0.00701749	cluster1		Early-stage	tumor	0.805802	0.0107838	3.36668e-05	0.0085678	0.0158266	0.000266451	3.36668e-05	0.0216152	0.00482848	0.068439	0.0195598	0.0303999	0.0138436
RPS26	1.3692e-17	0.506746	3.35181e-13	cluster1		RNF125	3.05228e-07	0.367419	0.00747197	cluster1		Early-stage	tumor	0.460952	0.000122806	0.000122806	0.000122806	0.000679031	0.00491721	0.0048236	0.0307373	0.000122806	0.0297965	0.0944075	0.108204	0.264991
SNAPC4	1.38021e-17	0.503766	3.37877e-13	cluster1		VCAN1	3.19659e-07	0.50433	0.00782526	cluster1		Early-stage	non-tumor	0.0750328	0.0183499	5.05953e-05	0.00032143	5.05953e-05	0.0135861	0.00500692	0.0368042	0.000577008	0.508203	0.0883194	0.222742	0.0309556
EHMT2	1.4115e-17	0.625682	3.45536e-13	cluster1		RPS9	3.20761e-07	0.329862	0.00785223	cluster1		Early-stage	tumor	0.895861	0.00819799	7.12348e-05	7.12348e-05	7.12348e-05	0.000792502	0.00374284	0.0122235	0.0013371	0.00753895	0.0183777	0.0386803	0.0130346
JAM3	1.53957e-17	0.389743	3.76886e-13	cluster1		CD521	3.60321e-07	0.28828	0.00882067	cluster1		Early-stage	tumor	0.276886	0.103289	0.000355124	0.000355124	0.0463141	0.0279787	0.00870023	0.0315638	0.0145598	0.152224	0.0494539	0.101836	0.186484
TRAF4	1.55519e-17	0.669123	3.80712e-13	cluster1		APRT	3.96794e-07	0.442817	0.00971351	cluster1		Early-stage	tumor	0.833417	0.0171051	5.18379e-05	5.18379e-05	5.18379e-05	0.000144354	5.18379e-05	0.00642709	5.18379e-05	0.0313189	5.18379e-05	0.00844329	0.102834
PFAS	1.56959e-17	0.47494	3.84235e-13	cluster1		DPYSL3	4.17763e-07	0.400711	0.0102268	cluster1		Early-stage	tumor	0.914988	5.16635e-05	5.16635e-05	0.0049317	5.16635e-05	0.000261705	0.00155325	0.0243776	5.16635e-05	0.00714206	0.00702234	0.0320563	0.00746018
ANAPC15	1.75806e-17	0.632123	4.30373e-13	cluster1		MXRA5	4.78481e-07	0.402055	0.0117132	cluster1		Early-stage	tumor	0.563371	0.0345043	0.00476681	0.000108157	0.0091252	0.00293034	0.0198059	0.0132539	0.000108157	0.0343472	0.000108157	0.0418836	0.275688
CSDE1	1.79144e-17	0.582099	4.38544e-13	cluster1		UBC	5.93145e-07	0.314463	0.0145202	cluster1		Early-stage	non-tumor	0.145421	4.34463e-05	4.34463e-05	4.34463e-05	4.34463e-05	0.000704723	4.34463e-05	0.0102917	4.34463e-05	0.0168039	4.34463e-05	0.0128423	0.813633
KIAA1755	1.79182e-17	0.358454	4.38638e-13	cluster1		PDLIM3	6.21865e-07	0.374252	0.0152232	cluster1		Early-stage	tumor	0.828995	0.00711317	4.64147e-05	0.000296025	4.64147e-05	0.000632755	4.64147e-05	0.00581392	0.00151801	0.0755446	0.0104127	0.0430321	0.0265028
SLC25A13	1.85306e-17	0.60356	4.53628e-13	cluster1		CRISPLD21	6.8037e-07	0.537708	0.0166555	cluster1		Early-stage	tumor	0.879024	5.16913e-05	0.00575234	5.16913e-05	5.16913e-05	0.000116358	5.16913e-05	0.0476822	5.16913e-05	0.0429664	5.16913e-05	0.0199287	0.00421971
ISG20L2	1.8656e-17	0.507317	4.56699e-13	cluster1		TNFRSF19	6.84695e-07	0.449611	0.0167613	cluster1		Early-stage	tumor	0.867763	7.04226e-05	7.04226e-05	0.00390505	7.04226e-05	0.00126234	7.04226e-05	0.00373785	0.00153219	0.0457553	7.04226e-05	0.0261906	0.0495014
TGIF2	1.96118e-17	0.413128	4.80098e-13	cluster1		COL15A11	7.30541e-07	0.354457	0.0178836	cluster1		Early-stage	non-tumor	0.458655	0.043941	0.0139608	7.5072e-05	0.00651943	0.00388865	0.0138186	0.0292897	7.5072e-05	0.019945	0.0141751	0.0337044	0.361952
MIS18A	1.9852e-17	0.427354	4.85977e-13	cluster1		SHTN1	7.50422e-07	0.436527	0.0183703	cluster1		Early-stage	tumor	0.945218	0.0080335	3.62409e-05	3.62409e-05	3.62409e-05	3.62409e-05	3.62409e-05	0.000380655	3.62409e-05	0.0229401	0.00352197	0.000114412	0.0195736
RECQL4	1.99701e-17	0.538186	4.88868e-13	cluster1		SF3B5	8.12283e-07	0.467445	0.0198847	cluster1		Early-stage	tumor	0.860141	0.0294512	3.40483e-05	0.00636904	3.40483e-05	3.40483e-05	0.00200638	0.0297199	3.40483e-05	0.0369264	0.0209811	0.00353057	0.0107386
CSAG1	2.15165e-17	0.463642	5.26724e-13	cluster1		CST3	8.23896e-07	0.433739	0.020169	cluster1		Early-stage	tumor	0.656967	7.09934e-05	0.0111746	0.0136312	7.09934e-05	0.00131027	7.09934e-05	0.0282455	7.09934e-05	0.0706759	0.160933	7.09934e-05	0.0567075
SLMAP	2.18562e-17	0.556393	5.35039e-13	cluster1		PAEP	8.37994e-07	0.460914	0.0205141	cluster1		Early-stage	tumor	0.89246	0.0065634	4.85605e-05	4.85605e-05	4.85605e-05	0.00150299	0.00360648	0.0111177	4.85605e-05	0.0200076	4.85605e-05	4.85605e-05	0.0644508
ZDHHC14	2.34737e-17	0.402315	5.74636e-13	cluster1		LAMB21	8.70174e-07	0.458454	0.0213019	cluster1		Early-stage	tumor	0.960239	3.84228e-05	3.84228e-05	3.84228e-05	0.0023409	3.84228e-05	3.84228e-05	0.0242389	3.84228e-05	0.00442714	0.000696103	0.000878493	0.00694893
GALNT11	2.43807e-17	0.516972	5.9684e-13	cluster1		TMEM9	9.39794e-07	0.455679	0.0230062	cluster1		Early-stage	tumor	0.902988	0.022583	3.54642e-05	3.54642e-05	3.54642e-05	4.33945e-05	3.54642e-05	0.0376717	3.54642e-05	0.019055	0.0118706	3.54642e-05	0.00557574
IRAK3	2.6353e-17	0.302337	6.45122e-13	cluster1		GGT51	9.75161e-07	0.519283	0.0238719	cluster1		Early-stage	tumor	0.87546	0.00894681	5.28729e-05	5.28729e-05	5.28729e-05	5.28729e-05	5.28729e-05	0.0412884	0.0010809	0.0571775	5.28729e-05	0.0103156	0.00541389
DYNLL1	2.71703e-17	0.516061	6.65128e-13	cluster1		GSN1	1.02032e-06	0.341983	0.0249774	cluster1		Early-stage	tumor	0.699536	0.00839211	7.08407e-05	7.08407e-05	7.08407e-05	0.00259614	7.08407e-05	0.0101426	7.08407e-05	0.0720464	0.0249077	0.0393528	0.142673
IGSF11	2.71794e-17	0.40439	6.65351e-13	cluster1		DPYSL21	1.14018e-06	0.404545	0.0279116	cluster1		Early-stage	tumor	0.886331	4.91152e-05	4.91152e-05	0.00729337	4.91152e-05	0.000182585	4.91152e-05	0.0551184	0.00115992	0.00865127	0.0223756	0.00893815	0.00975343
ECI2	2.72031e-17	0.579845	6.65933e-13	cluster1		NDN	1.19644e-06	0.450797	0.0292889	cluster1		Early-stage	tumor	0.924842	3.54701e-05	0.000114849	3.54701e-05	3.54701e-05	3.54701e-05	3.54701e-05	0.0428775	3.54701e-05	0.0139778	0.0010927	3.54701e-05	0.0168473
PSMG1	2.78007e-17	0.645467	6.80562e-13	cluster1		IL11RA	1.26262e-06	0.33361	0.0309089	cluster1		Early-stage	tumor	0.570203	4.65711e-05	4.65711e-05	0.00817253	0.00036742	0.000958775	4.65711e-05	0.0285678	4.65711e-05	0.0410751	0.0210789	0.0246112	0.304779
RNF144A	2.85053e-17	0.548699	6.9781e-13	cluster1		MAN2B1	1.412e-06	0.396867	0.0345658	cluster1		Early-stage	tumor	0.635867	0.0537142	6.97539e-05	6.97539e-05	6.97539e-05	0.000579375	6.97539e-05	0.0315209	6.97539e-05	0.0889137	0.0642693	0.0412407	0.0835462
PTP4A3	2.97106e-17	0.508953	7.27315e-13	cluster1		FAM102A	1.44373e-06	0.454032	0.0353425	cluster1		Early-stage	tumor	0.951985	5.04308e-05	5.04308e-05	5.04308e-05	5.04308e-05	0.000168977	5.04308e-05	0.0120318	5.04308e-05	0.013789	0.00710216	0.00495966	0.00966096
RPL30	3.44916e-17	0.458227	8.44353e-13	cluster1		TIMP11	1.55608e-06	0.427707	0.0380928	cluster1		Early-stage	tumor	0.817429	0.0142824	0.00295132	4.85324e-05	4.85324e-05	0.00158913	4.85324e-05	0.0243263	4.85324e-05	0.0360177	0.0155323	0.0124972	0.0751803
C12orf49	3.80899e-17	0.578026	9.3244e-13	cluster1		HLA-DRA1	1.5867e-06	0.549804	0.0388424	cluster1		Early-stage	tumor	0.952994	3.70669e-05	0.00208814	3.70669e-05	3.70669e-05	5.43473e-05	3.70669e-05	0.02143	3.70669e-05	0.0174508	3.70669e-05	3.70669e-05	0.00572293
PAK1IP1	3.85965e-17	0.527439	9.44843e-13	cluster1		PPIB	1.59402e-06	0.389042	0.0390216	cluster1		Early-stage	non-tumor	0.35846	3.85506e-05	3.85506e-05	3.85506e-05	3.85506e-05	0.00267151	3.99331e-05	0.0289774	0.00281718	0.0171912	3.85506e-05	0.0257118	0.563938
AADAT	3.99268e-17	0.348695	9.77408e-13	cluster1		SOX10	1.6023e-06	0.504626	0.0392243	cluster1		Early-stage	tumor	0.623683	6.69166e-05	6.69166e-05	6.69166e-05	6.69166e-05	0.00768373	6.69166e-05	0.0272852	0.00253736	0.0674568	0.0728057	0.0902528	0.107961
ALDH2	4.02568e-17	0.442131	9.85487e-13	cluster1		SNHG7	1.63769e-06	0.454957	0.0400907	cluster1		Early-stage	tumor	0.464014	7.1351e-05	7.1351e-05	7.1351e-05	7.1351e-05	7.1351e-05	7.1351e-05	0.0611351	7.1351e-05	0.082317	7.1351e-05	0.186626	0.205337
NDUFV2	4.0404e-17	0.652491	9.8909e-13	cluster1		SCCPDH	1.78813e-06	0.389274	0.0437734	cluster1		Early-stage	tumor	0.414213	0.0335771	0.000119629	0.000119629	0.0233329	0.00152925	0.00770332	0.0261261	0.00325001	0.0109795	0.0408526	0.0148791	0.423317
PTPRM	4.14596e-17	0.641429	1.01493e-12	cluster1		CPSF1	1.90213e-06	0.407769	0.0465641	cluster1		Early-stage	tumor	0.90282	4.82526e-05	4.82526e-05	4.82526e-05	4.82526e-05	0.000938695	0.00146388	0.0103962	0.00265726	0.0370064	4.82526e-05	0.0193915	0.0250852
ZBTB45	4.27272e-17	0.388565	1.04596e-12	cluster1		GPSM1	1.94034e-06	0.444741	0.0474996	cluster1		Early-stage	tumor	0.911088	0.00345376	3.57305e-05	0.00177612	3.57305e-05	3.57305e-05	3.57305e-05	0.0222651	3.57305e-05	0.0388654	0.00186975	0.0173067	0.00319689
CBX8	4.2987e-17	0.400617	1.05232e-12	cluster1		COL4A21	1.9513e-06	0.315502	0.0477679	cluster1		Early-stage	tumor	0.927103	7.29763e-05	0.00336248	0.00350599	7.29763e-05	0.000542217	7.29763e-05	0.0140027	0.00134727	0.0180293	0.0148402	0.00671885	0.0103292
TJP1	4.38281e-17	0.521537	1.07291e-12	cluster1		TIMM50	1.97502e-06	0.36995	0.0483484	cluster1		Early-stage	tumor	0.907396	0.0134605	4.95525e-05	4.95525e-05	4.95525e-05	0.000284358	4.95525e-05	0.0236983	4.95525e-05	0.0205579	0.00961792	0.0116196	0.0131178
HOOK3	4.39431e-17	0.563549	1.07573e-12	cluster1		CORO1A1	2.17518e-06	0.346378	0.0532485	cluster1		Early-stage	non-tumor	0.0732666	7.39872e-05	0.0297213	7.39872e-05	7.39872e-05	0.0287189	7.39872e-05	0.0351568	0.00776114	0.345967	0.159133	0.259048	0.0609307
FLNB	4.42835e-17	0.606014	1.08406e-12	cluster1		HLA-DQB11	2.3955e-06	0.570346	0.0586418	cluster1		Early-stage	tumor	0.948897	3.7573e-05	3.7573e-05	3.7573e-05	3.7573e-05	3.7573e-05	0.00793325	0.0361867	3.7573e-05	0.00328739	0.000405999	3.7573e-05	0.00302712
ECHDC2	4.4393e-17	0.467393	1.08674e-12	cluster1		ID31	2.57432e-06	0.377607	0.0630193	cluster1		Early-stage	tumor	0.881844	3.61992e-05	0.000536447	0.00123711	0.0082842	0.000136694	3.61992e-05	0.0340693	3.61992e-05	0.0524945	3.61992e-05	0.00672171	0.0145313
SLC38A1	4.59513e-17	0.356311	1.12489e-12	cluster1		AGPAT2	3.08534e-06	0.525714	0.0755291	cluster1		Early-stage	tumor	0.626168	0.0361854	0.000100863	0.000100863	0.0208799	0.00701149	0.000100863	0.0141596	0.00656613	0.0903411	0.0102304	0.0587285	0.129427
WDR36	5.7556e-17	0.486464	1.40897e-12	cluster1		RAMP21	3.3943e-06	0.284388	0.0830924	cluster1		Early-stage	non-tumor	0.318821	0.000781905	1.26796e-05	0.00348094	1.26796e-05	0.00104265	0.00521857	0.0124551	1.26796e-05	0.0296549	0.00452028	0.013359	0.610627
FHDC1	7.60781e-17	0.491586	1.86239e-12	cluster1		CES1	3.55568e-06	0.370415	0.0870431	cluster1		Early-stage	tumor	0.91618	4.80301e-05	4.80301e-05	0.00797371	4.80301e-05	4.80301e-05	0.000286487	0.0324902	4.80301e-05	0.0342137	4.80301e-05	0.00335415	0.0052132
MXD4	8.05899e-17	0.587588	1.97284e-12	cluster1		SOD31	3.59928e-06	0.379619	0.0881103	cluster1		Early-stage	tumor	0.208965	0.00011967	0.00592781	0.00011967	0.00011967	0.0622315	0.00011967	0.0285556	0.00892427	0.284239	0.118267	0.153454	0.128957
ICK	8.40917e-17	0.459202	2.05857e-12	cluster1		SYT11	3.79944e-06	0.382248	0.0930103	cluster1		Early-stage	tumor	0.811375	0.0134221	4.73439e-05	4.73439e-05	4.73439e-05	4.73439e-05	4.73439e-05	0.0329528	4.73439e-05	0.0349395	0.0163738	0.0865432	0.00410899
RBM33	8.52675e-17	0.53034	2.08735e-12	cluster1		CBR1	3.93629e-06	0.37262	0.0963603	cluster1		Early-stage	tumor	0.63893	0.0220981	6.83073e-05	6.83073e-05	6.83073e-05	0.00105566	6.83073e-05	0.0452156	0.00116727	0.0781554	0.0217576	0.0600738	0.131273
BLOC1S6	8.70402e-17	0.646639	2.13074e-12	cluster1		IRF8	3.95272e-06	0.279382	0.0967627	cluster1		Early-stage	tumor	0.564239	0.0175829	6.88795e-05	6.88795e-05	6.88795e-05	0.00175459	6.88795e-05	0.0327747	0.00082311	0.125344	0.0602246	0.125688	0.0712934
WDR82	8.89033e-17	0.577274	2.17635e-12	cluster1		RPL3	4.75307e-06	0.290527	0.116355	cluster1		Early-stage	tumor	0.931388	5.2899e-05	5.2899e-05	0.00126324	5.2899e-05	5.2899e-05	5.2899e-05	0.0225978	5.2899e-05	0.0177372	0.0142463	0.00852707	0.00392325
ZNHIT1	8.98315e-17	0.554722	2.19908e-12	cluster1		CD2481	5.03712e-06	0.404878	0.123309	cluster1		Early-stage	tumor	0.901588	3.43962e-05	3.43962e-05	3.43962e-05	3.43962e-05	0.000104941	3.43962e-05	0.0215212	3.43962e-05	0.0546592	0.0016717	0.0148311	0.00541751
HSPA12A	9.10643e-17	0.530875	2.22925e-12	cluster1		FGL2	5.06697e-06	0.329064	0.124039	cluster1		Early-stage	tumor	0.372256	0.000126477	0.0394673	0.000126477	0.00761207	0.000984423	0.000126477	0.0340882	0.00295083	0.070211	0.0127083	0.0422134	0.417129
TRIT1	9.16089e-17	0.355814	2.24259e-12	cluster1		LAMTOR4	5.24786e-06	0.310089	0.128468	cluster1		Early-stage	non-tumor	0.136114	2.06464e-05	0.000956876	2.06464e-05	0.00647128	0.000549258	0.00015663	0.00758419	2.06464e-05	0.0105684	0.00199178	0.00262217	0.832924
IRAK4	9.4995e-17	0.481236	2.32548e-12	cluster1		LIMD2	5.38909e-06	0.410612	0.131925	cluster1		Early-stage	tumor	0.576813	0.0163586	0.000102672	0.000102672	0.012083	0.0110825	0.000102672	0.0527143	0.00610061	0.0744992	0.0740263	0.0720882	0.103926
PDE4B	9.6188e-17	0.439611	2.35468e-12	cluster1		RAMP31	5.5382e-06	0.293731	0.135575	cluster1		Early-stage	non-tumor	0.366554	0.000739584	5.60436e-05	5.60436e-05	0.0153849	0.00153956	5.60436e-05	0.0322787	5.60436e-05	0.0215623	5.60436e-05	0.0107489	0.550912
TNFRSF14	1.01324e-16	0.519852	2.48042e-12	cluster1		SERF2	5.57612e-06	0.29125	0.136503	cluster1		Early-stage	tumor	0.938935	5.18768e-05	5.18768e-05	5.18768e-05	5.18768e-05	0.000186792	5.18768e-05	0.010002	5.18768e-05	0.0208373	0.00535525	0.0110475	0.0133245
C12orf45	1.01704e-16	0.526606	2.48972e-12	cluster1		PLP1	5.95238e-06	0.533979	0.145714	cluster1		Early-stage	tumor	0.818878	5.02531e-05	5.02531e-05	0.0143473	5.02531e-05	0.000751305	5.02531e-05	0.0144353	5.02531e-05	0.118508	5.02531e-05	0.00765479	0.0251243
OSGEP	1.02531e-16	0.466876	2.50996e-12	cluster1		CPA3	6.01109e-06	0.268088	0.147152	cluster1		Early-stage	non-tumor	0.251288	4.04498e-05	0.0291225	4.04498e-05	4.04498e-05	0.00241809	0.00979239	0.0185986	0.00692474	0.0306448	0.000444906	0.038425	0.61222
MYCBP	1.08704e-16	0.486422	2.66107e-12	cluster1		CFL1	6.08488e-06	0.262909	0.148958	cluster1		Early-stage	tumor	0.924579	4.58183e-05	0.000678034	4.58183e-05	4.58183e-05	0.000610586	4.58183e-05	0.0143508	0.000959238	0.0413735	0.00956821	0.00317486	0.00452248
ZNF618	1.12995e-16	0.390875	2.76612e-12	cluster1		COTL1	6.14286e-06	0.49493	0.150377	cluster1		Early-stage	tumor	0.871276	5.54061e-05	5.54061e-05	0.00165177	5.54061e-05	0.000107247	5.54061e-05	0.0243716	0.000504179	0.0497787	0.00932996	0.0331863	0.00957284
KAZN	1.24257e-16	0.550043	3.04182e-12	cluster1		RPS4X	6.41344e-06	0.272366	0.157001	cluster1		Early-stage	tumor	0.954855	3.47732e-05	3.47732e-05	3.47732e-05	3.47732e-05	3.47732e-05	0.00147009	0.0139108	3.47732e-05	0.0201679	3.47732e-05	0.00477166	0.00458076
IER5	1.27195e-16	0.614598	3.11373e-12	cluster1		TBC1D10C1	6.7909e-06	0.296481	0.166241	cluster1		Early-stage	tumor	0.890353	4.92155e-05	0.00669002	0.00201674	4.92155e-05	0.000124569	4.92155e-05	0.0342611	4.92155e-05	0.0284437	0.00942424	0.00586843	0.0226212
STXBP1	1.30386e-16	0.585726	3.19186e-12	cluster1		LYPD1	7.54589e-06	0.338935	0.184723	cluster1		Early-stage	tumor	0.94398	5.81031e-05	0.00487888	0.00162425	5.81031e-05	5.81031e-05	0.00570728	0.0166937	5.81031e-05	0.0127908	0.000525423	0.000986417	0.0125809
IFRD2	1.31073e-16	0.614109	3.20868e-12	cluster1		CLSTN1	7.70452e-06	0.449699	0.188607	cluster1		Early-stage	tumor	0.871815	0.0129257	3.44862e-05	3.44862e-05	0.00352567	3.44862e-05	3.44862e-05	0.0225214	3.44862e-05	0.0650381	3.44862e-05	0.016739	0.00722851
SSR1	1.34474e-16	0.522656	3.29193e-12	cluster1		PBXIP1	7.90903e-06	0.33542	0.193613	cluster1		Early-stage	non-tumor	0.379402	0.0853501	0.000112113	0.000112113	0.0110578	0.00454558	0.000112113	0.0263293	0.00749315	0.0406804	0.0335729	0.0408674	0.370365
NRIP1	1.41153e-16	0.567838	3.45543e-12	cluster1		LSM7	8.01291e-06	0.436215	0.196156	cluster1		Early-stage	tumor	0.219478	0.120645	0.0609617	0.000203229	0.0389603	0.0737372	0.021123	0.0649902	0.000203229	0.124815	0.0437351	0.167431	0.0637174
PGGT1B	1.58784e-16	0.415675	3.88703e-12	cluster1		PTH1R	8.18923e-06	0.304393	0.200472	cluster1		Early-stage	tumor	0.919612	0.0014238	4.92074e-05	4.92074e-05	4.92074e-05	0.00119591	0.00704962	0.00995113	4.92074e-05	0.0314829	0.00739972	0.00442813	0.0172601
PTCD3	1.5923e-16	0.657463	3.89795e-12	cluster1		SELENOM1	8.27435e-06	0.393937	0.202556	cluster1		Early-stage	tumor	0.921869	5.01402e-05	5.01402e-05	5.01402e-05	5.01402e-05	0.000697879	5.01402e-05	0.0241149	5.01402e-05	0.0124136	0.0127519	0.0174936	0.0103588
MTG1	1.67091e-16	0.631533	4.0904e-12	cluster1		PHPT1	8.58245e-06	0.385122	0.210098	cluster1		Early-stage	tumor	0.937416	0.00425147	3.40309e-05	3.40309e-05	3.40309e-05	0.000107828	3.40309e-05	0.0284641	3.40309e-05	0.0230153	0.00332521	3.40309e-05	0.0032155
WDR35	1.7818e-16	0.41889	4.36185e-12	cluster1		SDC3	9.16049e-06	0.428584	0.224249	cluster1		Early-stage	tumor	0.802027	0.00579795	4.88455e-05	0.0107361	4.88455e-05	0.000784548	4.88455e-05	0.00558844	0.00136143	0.0830932	0.0386604	0.0140898	0.0377145
FAN1	1.84125e-16	0.451563	4.50738e-12	cluster1		NSMF	9.38632e-06	0.469032	0.229777	cluster1		Early-stage	tumor	0.809076	0.0582353	4.87916e-05	4.87916e-05	4.87916e-05	0.000129788	4.87916e-05	0.0658984	4.87916e-05	0.0374476	0.00814526	0.00911608	0.0117074
SLC25A15	1.84614e-16	0.345996	4.51935e-12	cluster1		NOP531	9.80771e-06	0.380889	0.240093	cluster1		Early-stage	tumor	0.908373	5.34387e-05	5.34387e-05	5.34387e-05	5.34387e-05	5.7028e-05	0.00245517	0.0211688	5.34387e-05	0.0145433	0.00610596	0.0116103	0.0354196
ZNF211	1.8565e-16	0.382877	4.54472e-12	cluster1		COL16A1	1.07045e-05	0.324507	0.262047	cluster1		Early-stage	tumor	0.903295	0.00690321	0.00990439	3.43439e-05	0.00206215	3.43439e-05	3.43439e-05	0.0307229	3.43439e-05	0.013154	0.00390426	0.0167446	0.0131718
ACAA2	1.8667e-16	0.620489	4.56969e-12	cluster1		ITGB5	1.0724e-05	0.410825	0.262525	cluster1		Early-stage	tumor	0.895701	5.09021e-05	5.09021e-05	5.09021e-05	5.09021e-05	0.00058276	5.09021e-05	0.0419845	5.09021e-05	0.0323411	0.0152928	5.09021e-05	0.013742
DXO	1.918e-16	0.451642	4.69526e-12	cluster1		JAM3	1.08688e-05	0.262066	0.266068	cluster1		Early-stage	tumor	0.895751	0.00226479	4.63153e-05	4.63153e-05	4.63153e-05	0.00025585	4.63153e-05	0.0117781	0.000988061	0.0156171	0.0178072	0.0135137	0.041839
LYSMD4	1.9309e-16	0.329848	4.72685e-12	cluster1		GRASP1	1.18934e-05	0.35436	0.29115	cluster1		Early-stage	non-tumor	0.562197	7.39336e-05	0.00750711	7.39336e-05	0.00138457	0.000921466	7.39336e-05	0.0106133	0.00274707	0.0349816	0.0153149	0.0262073	0.337904
GTPBP6	1.94785e-16	0.520278	4.76835e-12	cluster1		NIBAN2	1.25461e-05	0.453308	0.307129	cluster1		Early-stage	tumor	0.582546	0.0220357	0.000101325	0.000101325	0.000101325	0.00838092	0.000101325	0.0558286	0.00315455	0.0698292	0.00931539	0.116946	0.131559
RNASEH1	2.01237e-16	0.648896	4.92627e-12	cluster1		HES4	1.2978e-05	0.393727	0.317701	cluster1		Early-stage	tumor	0.645639	0.0219942	0.0115438	0.00345163	7.0425e-05	0.00206672	0.0121519	0.00949136	7.0425e-05	0.0327264	0.017383	0.0179973	0.225413
EFR3B	2.3172e-16	0.474411	5.67251e-12	cluster1		PMPCA	1.31978e-05	0.405854	0.323083	cluster1		Early-stage	tumor	0.338941	0.120962	0.000227197	0.000227197	0.0436426	0.0230062	0.0180632	0.0360617	0.0114299	0.104602	0.0450979	0.112676	0.145063
SOX5	2.32599e-16	0.437209	5.69402e-12	cluster1		PRRX2	1.39208e-05	0.385105	0.340782	cluster1		Early-stage	non-tumor	0.0203407	0.00824608	2.49353e-05	2.49353e-05	2.49353e-05	0.00235979	2.49353e-05	0.0441996	0.0132486	0.765841	0.0730749	0.0625669	0.0100229
PSME4	2.33569e-16	0.553254	5.71776e-12	cluster1		CHD4	1.48027e-05	0.383095	0.36237	cluster1		Early-stage	non-tumor	0.251676	0.0286023	0.00869424	4.07914e-05	0.0112005	0.00342404	4.07914e-05	0.0108697	0.00626046	0.00905055	0.00456416	0.0215652	0.644011
FAM174C	2.3528e-16	0.641429	5.75966e-12	cluster1		PDGFRA	1.50027e-05	0.315321	0.367265	cluster1		Early-stage	tumor	0.618595	0.00505732	7.34356e-05	7.34356e-05	7.34356e-05	0.00525794	7.34356e-05	0.0259883	7.34356e-05	0.138006	0.0691687	0.0527697	0.0847897
APEX1	2.61162e-16	0.603749	6.39324e-12	cluster1		BCL3	1.54081e-05	0.318284	0.377189	cluster1		Early-stage	non-tumor	0.573748	4.92912e-05	4.92912e-05	4.92912e-05	4.92912e-05	0.000840505	0.0118503	0.0180759	4.92912e-05	0.0325223	0.0191953	0.0193585	0.324163
ZNF664	2.66924e-16	0.632268	6.5343e-12	cluster1		FRZB	1.54468e-05	0.294061	0.378137	cluster1		Early-stage	non-tumor	0.186778	7.01746e-05	0.00485462	0.00119573	7.01746e-05	0.00202165	7.01746e-05	0.0282501	0.0101737	0.347931	0.105406	0.265104	0.0480736
CDADC1	2.6828e-16	0.305249	6.5675e-12	cluster1		SERPINA3	1.58224e-05	0.252542	0.387332	cluster1		Early-stage	non-tumor	0.209918	2.64418e-05	0.0289688	2.64418e-05	2.64418e-05	0.000438377	0.000699587	0.00430141	0.0031986	0.0695838	2.64418e-05	0.0142134	0.668572
RCE1	2.81185e-16	0.502102	6.8834e-12	cluster1		HNRNPA0	1.60226e-05	0.409782	0.392234	cluster1		Early-stage	tumor	0.852852	0.0370259	4.87754e-05	0.00823578	4.87754e-05	0.000264085	4.87754e-05	0.0547416	4.87754e-05	0.030576	4.87754e-05	0.00568634	0.0103746
KANSL2	2.83657e-16	0.498085	6.94393e-12	cluster1		ENG1	1.62844e-05	0.365482	0.398643	cluster1		Early-stage	non-tumor	0.317946	5.87355e-05	0.0281766	5.87355e-05	0.00981408	0.00178866	5.87355e-05	0.00815957	5.87355e-05	0.0345247	5.87355e-05	0.0363113	0.562986
GPR143	2.8486e-16	0.636082	6.97336e-12	cluster1		SLCO2A11	1.62989e-05	0.314109	0.398997	cluster1		Early-stage	tumor	0.910992	4.7838e-05	0.00694995	4.7838e-05	4.7838e-05	0.000864948	0.000881398	0.0377148	4.7838e-05	0.0262844	4.7838e-05	0.00578045	0.0102926
GEN1	2.96505e-16	0.509615	7.25844e-12	cluster1		TRIR	1.70043e-05	0.328967	0.416266	cluster1		Early-stage	tumor	0.93181	4.99245e-05	4.99245e-05	4.99245e-05	4.99245e-05	0.000318359	0.00417454	0.00712866	4.99245e-05	0.0210247	0.0120561	0.010818	0.0124203
ANAPC4	3.09977e-16	0.418604	7.58823e-12	cluster1		NELFB	1.74594e-05	0.491976	0.427407	cluster1		Early-stage	non-tumor	0.0747747	0.000104763	0.0376389	4.68301e-05	4.68301e-05	0.0049937	0.00736099	0.0473306	0.0042576	0.401301	0.156633	0.246797	0.0187146
TMEM86B	3.43821e-16	0.297172	8.41675e-12	cluster1		NPDC11	1.78009e-05	0.366128	0.435765	cluster1		Early-stage	tumor	0.384378	0.000139889	0.000139889	0.000139889	0.000139889	0.0236715	0.0273904	0.0338044	0.000139889	0.108241	0.164933	0.192639	0.0642435
EXOC1	3.46849e-16	0.52146	8.49085e-12	cluster1		CAMSAP2	1.80897e-05	0.456229	0.442836	cluster1		Early-stage	tumor	0.717821	7.50738e-05	0.00890048	7.50738e-05	7.50738e-05	0.000492431	0.00499851	0.024446	0.00127101	0.0626375	0.00674102	0.031495	0.140972
SS18L1	3.60695e-16	0.526467	8.82981e-12	cluster1		MAP3K11	2.15201e-05	0.376563	0.526812	cluster1		Early-stage	tumor	0.94515	3.61052e-05	3.61052e-05	0.00827256	0.000343263	7.3133e-05	3.61052e-05	0.0231487	3.61052e-05	0.0108901	3.61052e-05	0.00536872	0.00657273
ZNF131	3.61639e-16	0.456337	8.85293e-12	cluster1		MMP1	2.22705e-05	0.507342	0.545182	cluster1		Early-stage	tumor	0.945357	0.0028487	5.0877e-05	0.000571744	5.0877e-05	0.000647564	5.0877e-05	0.0276018	5.0877e-05	0.00899111	5.0877e-05	0.00742699	0.00630084
SEC23IP	3.6918e-16	0.531566	9.03753e-12	cluster1		MDM4	2.25141e-05	0.326997	0.551146	cluster1		Early-stage	tumor	0.756573	0.0173019	4.83328e-05	4.83328e-05	4.83328e-05	0.00142248	4.83328e-05	0.0135692	4.83328e-05	0.0721498	0.0316755	0.0586997	0.0483667
AARS2	3.84809e-16	0.498426	9.42012e-12	cluster1		PYGB	2.49263e-05	0.424406	0.610197	cluster1		Early-stage	tumor	0.671232	0.00718871	0.00010262	0.00010262	0.00010262	0.00277562	0.00831284	0.0404707	0.00449133	0.0632032	0.00430392	0.0311967	0.166517
GON4L	4.22289e-16	0.505128	1.03376e-11	cluster1		ARRDC3	2.74568e-05	0.429835	0.672142	cluster1		Early-stage	tumor	0.947782	0.00292468	5.19987e-05	5.19987e-05	5.19987e-05	0.000206392	5.19987e-05	0.0145733	5.19987e-05	0.00196942	0.0163009	0.0102489	0.0057345
MITF	4.28324e-16	0.518919	1.04854e-11	cluster1		SNRNP70	2.88806e-05	0.318738	0.706998	cluster1		Early-stage	tumor	0.956207	3.69935e-05	3.69935e-05	3.69935e-05	3.69935e-05	3.69935e-05	3.69935e-05	0.0134413	3.69935e-05	0.0159308	3.69935e-05	0.0112095	0.00291552
FBRSL1	4.61022e-16	0.556774	1.12858e-11	cluster1		LSS	2.95159e-05	0.333294	0.72255	cluster1		Early-stage	non-tumor	0.251882	0.0483649	0.00275874	3.85198e-05	0.000236015	0.00297475	0.0107928	0.0294148	3.85198e-05	0.0398974	3.85198e-05	0.0225416	0.591021
TBC1D14	4.78027e-16	0.537443	1.17021e-11	cluster1		IGFLR1	3.0366e-05	0.345497	0.74336	cluster1		Early-stage	tumor	0.898716	0.0103122	4.89348e-05	4.89348e-05	4.89348e-05	9.33948e-05	4.89348e-05	0.02652	0.00206102	0.0436749	0.000302239	0.0119386	0.00618614
PLA2G6	5.86495e-16	0.449069	1.43574e-11	cluster1		RNF187	3.13735e-05	0.409763	0.768024	cluster1		Early-stage	tumor	0.573751	0.000108739	0.000108739	0.000108739	0.00247913	0.00228564	0.00779632	0.0227307	0.000108739	0.0551264	0.000108739	0.060733	0.274555
RBM15B	5.87347e-16	0.535007	1.43783e-11	cluster1		SLC23A2	3.18364e-05	0.403065	0.779354	cluster1		Early-stage	tumor	0.627519	0.0183743	7.12751e-05	7.12751e-05	0.0141346	0.00107204	7.12751e-05	0.0298245	7.12751e-05	0.151709	0.0632434	0.0377837	0.0560538
RND2	5.97861e-16	0.365321	1.46356e-11	cluster1		IL33	3.21752e-05	0.329064	0.787648	cluster1		Early-stage	non-tumor	0.118121	0.0339788	0.0115697	6.59044e-05	0.0348001	0.03993	6.59044e-05	0.0386676	0.0112454	0.258231	0.170057	0.25977	0.0234965
ZNF853	6.22812e-16	0.288245	1.52464e-11	cluster1		SELENON	3.31694e-05	0.375509	0.811986	cluster1		Early-stage	non-tumor	0.125912	4.67266e-05	0.0189007	0.00291602	4.67266e-05	0.00647147	4.67266e-05	0.0356474	0.00173661	0.261838	0.0793679	0.446779	0.0202908
ANAPC5	6.37481e-16	0.577767	1.56055e-11	cluster1		ABI3BP	3.37925e-05	0.307069	0.82724	cluster1		Early-stage	tumor	0.927132	3.43046e-05	3.43046e-05	0.000390908	0.00233241	6.61956e-05	3.43046e-05	0.0253434	0.000713722	0.0159401	0.0189998	0.000284108	0.00869474
STMP1	6.39157e-16	0.594549	1.56466e-11	cluster1		RPS5	3.57331e-05	0.340045	0.874747	cluster1		Early-stage	tumor	0.437655	0.0270693	6.97634e-05	6.97634e-05	6.97634e-05	0.00292285	6.97634e-05	0.0335191	0.0119278	0.359456	0.0355994	0.0508306	0.040741
DNAJC2	6.52188e-16	0.478518	1.59656e-11	cluster1		SCAMP3	3.60214e-05	0.348674	0.881804	cluster1		Early-stage	tumor	0.917914	4.93529e-05	4.93529e-05	4.93529e-05	4.93529e-05	4.93529e-05	4.93529e-05	0.0405327	4.93529e-05	0.0241837	4.93529e-05	0.00770274	0.00927158
PPFIBP2	6.76169e-16	0.478363	1.65526e-11	cluster1		CLEC10A	3.62289e-05	0.303501	0.886884	cluster1		Early-stage	tumor	0.785349	7.22623e-05	7.22623e-05	0.00446557	7.22623e-05	0.00063527	7.22623e-05	0.0389928	0.00120941	0.0923748	0.0234592	0.0280001	0.0252245
KLHL17	6.85131e-16	0.429213	1.6772e-11	cluster1		EGLN2	3.64137e-05	0.439491	0.891408	cluster1		Early-stage	tumor	0.957264	7.86294e-05	0.00171264	7.86294e-05	7.86294e-05	0.000542488	7.86294e-05	0.0104219	7.86294e-05	0.0113476	7.86294e-05	0.00626012	0.0119792
NDUFC2	7.33485e-16	0.540865	1.79557e-11	cluster1		TMEM119	3.72572e-05	0.348977	0.912057	cluster1		Early-stage	non-tumor	0.0488711	7.5391e-05	0.0359355	7.5391e-05	7.5391e-05	0.028888	7.5391e-05	0.0308623	7.5391e-05	0.215744	0.239388	0.340529	0.059404
HAUS1	7.83311e-16	0.429865	1.91755e-11	cluster1		ARRDC1	4.06522e-05	0.334664	0.995165	cluster1		Early-stage	tumor	0.754888	0.0306994	4.87847e-05	4.87847e-05	4.87847e-05	0.000711967	0.0104239	0.0176023	4.87847e-05	0.0861837	0.0227079	0.0303761	0.0462119
MAN2A2	7.86699e-16	0.561682	1.92584e-11	cluster1		A1BG	4.23189e-05	0.436306	1	cluster1		Early-stage	non-tumor	0.263531	6.147e-05	0.00987995	6.147e-05	0.0046257	0.00170365	6.147e-05	0.0232963	0.00923072	0.140229	0.018721	6.147e-05	0.528537
NDUFV3	8.18651e-16	0.580414	2.00406e-11	cluster1		PRDX5	5.07092e-05	0.299024	1	cluster1		Early-stage	tumor	0.728305	0.00480479	6.94623e-05	0.000414705	6.94623e-05	0.00143203	6.94623e-05	0.0149744	0.00109207	0.134727	0.039194	0.0421254	0.0327221
TMEM144	8.85255e-16	0.302488	2.16711e-11	cluster1		SRP14	5.33961e-05	0.333588	1	cluster1		Early-stage	non-tumor	0.145426	9.73231e-06	9.73231e-06	9.73231e-06	9.73231e-06	0.000411947	6.03001e-05	0.00526628	9.73231e-06	0.00792304	9.73231e-06	0.000840831	0.840013
MREG	8.91754e-16	0.480037	2.18301e-11	cluster1		SCAP	5.57535e-05	0.389815	1	cluster1		Early-stage	tumor	0.859263	0.0064122	3.42323e-05	0.00692559	7.79445e-05	3.42323e-05	3.42323e-05	0.0320861	0.000855661	0.0386533	0.000463599	0.0437588	0.0114008
MRPS15	9.00226e-16	0.548762	2.20375e-11	cluster1		ADAM331	5.83897e-05	0.305482	1	cluster1		Early-stage	tumor	0.871908	3.48037e-05	3.48037e-05	0.00059624	0.00156631	3.48037e-05	3.48037e-05	0.0437388	0.000710579	0.0660325	0.00340224	3.48037e-05	0.0118711
CEBPG	9.29004e-16	0.450548	2.2742e-11	cluster1		C4orf48	5.88657e-05	0.301633	1	cluster1		Early-stage	non-tumor	0.0365778	3.27613e-05	3.27613e-05	3.27613e-05	0.00125474	0.0325577	0.00366577	0.0105462	0.00404981	0.0854588	0.707696	0.114633	0.00346183
WASF1	9.4679e-16	0.321928	2.31774e-11	cluster1		GRINA	5.89451e-05	0.297519	1	cluster1		Early-stage	non-tumor	0.251916	0.0705434	0.00243998	3.7126e-05	0.00874677	0.00382539	3.7126e-05	0.0114641	0.00284716	0.0384575	3.7126e-05	0.0266531	0.582995
AP001505.1	9.61465e-16	0.382877	2.35367e-11	cluster1		LZTR1	6.11715e-05	0.407207	1	cluster1		Early-stage	tumor	0.82544	4.77713e-05	4.73102e-05	4.73102e-05	0.00423731	0.000477434	0.00452005	0.0146118	4.73102e-05	0.0262131	0.056496	0.0194747	0.0483397
AGPAT5	9.74319e-16	0.515765	2.38513e-11	cluster1		GNS	6.18936e-05	0.332575	1	cluster1		Early-stage	tumor	0.921936	0.00970905	4.88146e-05	4.88146e-05	4.88146e-05	0.000180087	4.88146e-05	0.0180442	4.88146e-05	0.0209101	0.00407572	0.0190289	0.00587221
LINC00667	9.80157e-16	0.473021	2.39942e-11	cluster1		NES1	6.44252e-05	0.297118	1	cluster1		Early-stage	tumor	0.673666	4.5934e-05	4.5934e-05	0.0087162	4.5934e-05	0.00187041	4.5934e-05	0.0298902	4.5934e-05	0.0164367	0.0216973	0.0110659	0.236428
SNX1	9.8282e-16	0.558534	2.40594e-11	cluster1		EMC10	6.46024e-05	0.381871	1	cluster1		Early-stage	tumor	0.418437	0.000100727	0.000100727	0.0141507	0.000100727	0.00834369	0.000100727	0.0294484	0.000100727	0.144233	0.173691	0.132276	0.0789169
RXYLT1	9.91648e-16	0.555215	2.42755e-11	cluster1		PSMD4	6.84794e-05	0.308631	1	cluster1		Early-stage	tumor	0.93622	3.47142e-05	3.47142e-05	0.00322239	3.47142e-05	3.47142e-05	3.47142e-05	0.0259072	3.47142e-05	0.0170436	3.47142e-05	0.0102987	0.0070648
SLU7	1.0343e-15	0.559427	2.53196e-11	cluster1		PLXND11	7.11139e-05	0.319189	1	cluster1		Early-stage	tumor	0.744959	0.00645457	4.744e-05	4.744e-05	4.744e-05	0.00105226	0.00279518	0.0166145	0.00201124	0.0993879	0.033654	0.0609079	0.032021
SMUG1	1.12265e-15	0.534188	2.74825e-11	cluster1		OLFM1	7.24199e-05	0.263034	1	cluster1		Early-stage	tumor	0.856349	0.00598837	3.34355e-05	3.34355e-05	3.34355e-05	0.000541514	3.34355e-05	0.00838665	3.34355e-05	0.074611	0.0165686	0.0243707	0.0130174
KDM1B	1.12942e-15	0.348112	2.76483e-11	cluster1		PGGHG	7.72866e-05	0.301509	1	cluster1		Early-stage	tumor	0.57203	0.0400248	0.000110122	0.000110122	0.015996	0.00483043	0.00533878	0.0249697	0.000110122	0.0967323	0.0214812	0.00874933	0.209517
MEIS1	1.28699e-15	0.368077	3.15054e-11	cluster1		CAPNS11	7.80261e-05	0.321738	1	cluster1		Early-stage	tumor	0.817798	4.71042e-05	4.71042e-05	0.0115456	4.71042e-05	0.0001647	4.71042e-05	0.0369903	0.000728113	0.0166799	0.0163402	0.0904229	0.00914168
TOP1	1.309e-15	0.594361	3.20443e-11	cluster1		CNP	7.94218e-05	0.424919	1	cluster1		Early-stage	tumor	0.932518	0.00679905	3.33575e-05	0.00493034	3.33575e-05	3.33575e-05	3.33575e-05	0.0144894	3.33575e-05	0.0235497	3.33575e-05	0.0116351	0.00587801
GCN1	1.36607e-15	0.562519	3.34413e-11	cluster1		JAML	8.11444e-05	0.347514	1	cluster1		Early-stage	tumor	0.527088	0.0258346	6.75473e-05	0.00358929	0.0014709	0.00134711	6.75473e-05	0.0215608	6.75473e-05	0.22462	0.0525282	0.117569	0.0241892
MINAR1	1.37009e-15	0.313565	3.35398e-11	cluster1		LOXL1	8.13616e-05	0.355854	1	cluster1		Early-stage	tumor	0.79027	0.0178793	4.74133e-05	0.000142489	4.74133e-05	0.000578215	4.74133e-05	0.0290404	0.00161123	0.0574763	0.0114146	0.0350508	0.0563941
ITGB1BP1	1.37998e-15	0.55729	3.3782e-11	cluster1		SPTAN1	8.18185e-05	0.325345	1	cluster1		Early-stage	tumor	0.553514	0.000101434	0.00524007	0.000101434	0.000101434	0.00263352	0.000101434	0.0366874	0.00530757	0.206494	0.0123295	0.0833005	0.0940876
ACTR2	1.4754e-15	0.559497	3.61178e-11	cluster1		CUTA	8.21435e-05	0.333002	1	cluster1		Early-stage	non-tumor	0.049411	4.56211e-05	0.000562821	4.56211e-05	0.00274129	0.00323121	4.56211e-05	0.0286211	0.00602575	0.244521	0.197489	0.46328	0.00397996
HSD17B1	1.48495e-15	0.332735	3.63516e-11	cluster1		NUCB11	9.11987e-05	0.341108	1	cluster1		Early-stage	non-tumor	0.0710365	0.302383	0.176776	0.0018167	0.152648	0.0175989	0.0301584	0.0665311	0.000137465	0.0692834	0.0246718	0.0574747	0.0294834
CCNL2	1.52853e-15	0.622102	3.74184e-11	cluster1		SPI11	9.34659e-05	0.314109	1	cluster1		Early-stage	tumor	0.788192	4.88529e-05	4.88529e-05	4.88529e-05	4.88529e-05	0.000543169	0.000813784	0.0169363	4.88529e-05	0.0683814	0.0529309	0.0300856	0.0418729
FAM24B	1.5586e-15	0.2824	3.81545e-11	cluster1		GPR153	9.44581e-05	0.275403	1	cluster1		Early-stage	tumor	0.836594	0.000102011	4.90231e-05	0.00270359	0.0055587	0.000279468	4.90231e-05	0.0106422	0.00142703	0.0542898	0.0253358	0.0261485	0.0368209
WDR18	1.57487e-15	0.57836	3.85527e-11	cluster1		C3	9.60527e-05	0.422943	1	cluster1		Early-stage	tumor	0.878444	4.76038e-05	4.76038e-05	0.00138099	0.0098041	0.00017329	0.00175257	0.00263037	4.76038e-05	0.042128	4.76038e-05	0.0324802	0.0310163
C12orf75	1.66404e-15	0.369316	4.07358e-11	cluster1		NELFE	0.000101942	0.314873	1	cluster1		Early-stage	tumor	0.901624	3.42743e-05	0.00871661	0.00522724	0.00400955	7.85584e-05	3.42743e-05	0.0269859	3.42743e-05	0.0386205	3.42743e-05	0.00574619	0.00885403
ZNF263	1.69482e-15	0.429197	4.14891e-11	cluster1		SELE	0.000109184	0.448484	1	cluster1		Early-stage	tumor	0.560121	0.0105571	0.0658791	7.40197e-05	0.00761629	0.00656489	7.40197e-05	0.031958	7.40197e-05	0.0600653	0.0332913	0.0336532	0.190072
ANKRD13A	1.7207e-15	0.487566	4.21228e-11	cluster1		RABIF	0.000111253	0.351222	1	cluster1		Early-stage	tumor	0.810973	4.9441e-05	4.55349e-05	0.00298537	4.55349e-05	0.000886511	4.55349e-05	0.00655816	4.55349e-05	0.0367765	0.032977	0.0233362	0.0852753
POLR1A	1.94043e-15	0.516891	4.75017e-11	cluster1		FKBP8	0.000111995	0.315139	1	cluster1		Early-stage	tumor	0.886201	0.0239818	3.70388e-05	3.70388e-05	0.0076207	3.70388e-05	3.70388e-05	0.0394402	0.000707368	0.0244799	3.70388e-05	0.0108846	0.00649927
CD320	1.94367e-15	0.630681	4.75811e-11	cluster1		CERCAM	0.000115742	0.267753	1	cluster1		Early-stage	tumor	0.957809	4.82556e-05	4.82556e-05	0.00233559	4.82556e-05	0.000207102	4.82556e-05	0.0142327	4.82556e-05	0.00604034	4.82556e-05	0.0136457	0.00544039
GRK2	2.00394e-15	0.571783	4.90564e-11	cluster1		UPK3BL1	0.000117036	0.401922	1	cluster1		Early-stage	tumor	0.859048	0.00312152	4.83141e-05	0.00380972	0.011286	0.000659981	4.83141e-05	0.0307766	4.83141e-05	0.0670431	4.83141e-05	0.00619808	0.0178641
SOCS5	2.03584e-15	0.403542	4.98373e-11	cluster1		PHLDA3	0.00011825	0.345387	1	cluster1		Early-stage	non-tumor	0.429301	0.000133276	0.0097968	0.000133276	0.00253531	0.00108661	0.0117954	0.0288438	0.00123345	0.0451735	0.000133276	0.0288761	0.440958
FEM1B	2.06116e-15	0.571906	5.04571e-11	cluster1		EMILIN1	0.000121726	0.286745	1	cluster1		Early-stage	tumor	0.162506	0.12483	0.130018	0.0289484	0.0697465	0.0554334	0.0273434	0.0267799	0.00281706	0.156028	0.0339337	0.0981133	0.0835026
MPHOSPH10	2.14745e-15	0.452151	5.25696e-11	cluster1		C12orf57	0.00012385	0.337884	1	cluster1		Early-stage	tumor	0.726367	4.86052e-05	0.0151218	4.86052e-05	4.86052e-05	0.000494193	4.86052e-05	0.0287415	4.86052e-05	0.0670309	0.0100283	0.00730271	0.144671
KLHDC3	2.17358e-15	0.5804	5.32091e-11	cluster1		SAT2	0.000124222	0.364086	1	cluster1		Early-stage	non-tumor	0.152651	2.01378e-05	2.01378e-05	2.01378e-05	2.01378e-05	0.000337273	2.01378e-05	0.00262987	2.01378e-05	0.0129108	2.01378e-05	2.01378e-05	0.83131
KDM4A	2.18625e-15	0.417506	5.35194e-11	cluster1		ADD1	0.000125415	0.355283	1	cluster1		Early-stage	tumor	0.656002	0.0137922	0.00010274	0.00010274	0.00010274	0.00288735	0.00221187	0.0266566	0.00156479	0.0598347	0.0098959	0.0308495	0.195997
NDUFB2	2.19567e-15	0.501517	5.375e-11	cluster1		UBXN6	0.000131613	0.362143	1	cluster1		Early-stage	tumor	0.877228	0.0144734	5.05597e-05	0.00196838	5.05597e-05	0.000380209	0.000187333	0.0378268	5.05597e-05	0.0186442	0.0051704	0.0342462	0.00972376
PLEKHG5	2.21932e-15	0.341037	5.43291e-11	cluster1		NOTCH1	0.000137266	0.343051	1	cluster1		Early-stage	tumor	0.892868	0.00617258	4.78324e-05	0.00272492	4.78324e-05	0.000551145	0.00249191	0.0117006	4.78324e-05	0.0499617	0.00732008	0.0189477	0.00711795
LPIN3	2.28563e-15	0.497699	5.59522e-11	cluster1		MAZ	0.000151698	0.306103	1	cluster1		Early-stage	tumor	0.902933	0.0150783	4.92123e-05	4.92123e-05	4.92123e-05	0.00123018	4.92123e-05	0.0127314	0.000553202	0.041743	0.00458346	0.00932713	0.0116234
ADAM10	2.42452e-15	0.610318	5.93522e-11	cluster1		MEGF6	0.000156178	0.404885	1	cluster1		Early-stage	tumor	0.950626	3.51834e-05	3.51834e-05	3.51834e-05	3.51834e-05	3.51834e-05	3.51834e-05	0.0245626	0.000476312	0.00795448	0.0042609	0.00752642	0.00438239
TFAP2A-AS1	2.49136e-15	0.413756	6.09884e-11	cluster1		PRDX6	0.000163882	0.311817	1	cluster1		Early-stage	tumor	0.850349	3.32141e-05	0.000637403	3.32141e-05	3.32141e-05	0.000338874	3.32141e-05	0.0239645	3.32141e-05	0.0819243	0.0222189	0.0133749	0.00702639
YKT6	2.50775e-15	0.589675	6.13898e-11	cluster1		NFIX	0.000164013	0.468725	1	cluster1		Early-stage	non-tumor	0.407959	0.0318887	0.0179153	6.95906e-05	0.032218	0.00484694	0.0016738	0.0141974	6.95906e-05	0.0123399	0.0108741	0.0561361	0.409811
CSGALNACT1	2.5744e-15	0.385493	6.30213e-11	cluster1		NDUFA11	0.000167315	0.306513	1	cluster1		Early-stage	tumor	0.902033	0.0101211	3.37849e-05	3.37849e-05	3.37849e-05	3.37849e-05	3.37849e-05	0.0308366	3.37849e-05	0.0255997	0.0211401	0.00417619	0.00589078
DFFA	2.57678e-15	0.553744	6.30796e-11	cluster1		HDAC5	0.000172707	0.474097	1	cluster1		Early-stage	tumor	0.945162	0.000211848	5.33353e-05	5.33353e-05	5.33353e-05	0.000117144	0.000366184	0.0377603	5.33353e-05	0.00771273	5.33353e-05	0.00283261	0.0055709
CUL7	2.65884e-15	0.451488	6.50884e-11	cluster1		GJA41	0.000172935	0.274757	1	cluster1		Early-stage	tumor	0.644978	0.0860172	0.00277171	7.50155e-05	7.50155e-05	0.00526952	7.50155e-05	0.0160523	7.50155e-05	0.0394803	0.00990735	0.03659	0.158633
MXI1	2.7589e-15	0.585391	6.75378e-11	cluster1		GOLGA8B	0.000178004	0.283793	1	cluster1		Early-stage	tumor	0.379486	0.000227284	0.000227284	0.000227284	0.000227284	0.0667846	0.0242379	0.000840713	0.0153263	0.117599	0.105272	0.200098	0.0894459
CENPH	2.80804e-15	0.394896	6.87409e-11	cluster1		CALR	0.000184913	0.262617	1	cluster1		Early-stage	tumor	0.542799	0.00015563	0.00015563	0.00015563	0.00015563	0.0151732	0.00015563	0.0350719	0.00419582	0.0359722	0.112654	0.0927706	0.160585
MMP15	2.98952e-15	0.440957	7.31835e-11	cluster1		F2R1	0.000192977	0.327981	1	cluster1		Early-stage	tumor	0.946897	3.53179e-05	3.53179e-05	3.53179e-05	3.53179e-05	3.53179e-05	3.53179e-05	0.0209388	3.53179e-05	0.0303351	3.53179e-05	0.000274756	0.00127139
TRPM2	3.09368e-15	0.379896	7.57334e-11	cluster1		HEG11	0.000215715	0.344911	1	cluster1		Early-stage	tumor	0.939959	3.45388e-05	0.00785579	3.45388e-05	3.45388e-05	0.000280701	3.45388e-05	0.0281596	3.45388e-05	0.0156148	3.45388e-05	0.00621456	0.00170802
HGH1	3.19369e-15	0.492368	7.81816e-11	cluster1		CD99	0.000217101	0.378381	1	cluster1		Early-stage	non-tumor	0.26908	0.0752738	3.81568e-05	3.81568e-05	0.038765	0.00225849	3.81568e-05	0.0247657	3.81568e-05	0.0264298	3.81568e-05	0.0246119	0.538624
TUSC3	3.21953e-15	0.299732	7.8814e-11	cluster1		ST6GAL1	0.000217857	0.257963	1	cluster1		Early-stage	tumor	0.922416	0.00344631	4.91079e-05	4.91079e-05	0.00688489	0.000204248	4.91079e-05	0.0344086	4.91079e-05	0.012442	4.91079e-05	0.00662802	0.0133243
ADGRB2	3.2998e-15	0.302783	8.07792e-11	cluster1		CTDSP1	0.000228588	0.386818	1	cluster1		Early-stage	tumor	0.531362	7.26997e-05	0.0194119	7.26997e-05	7.26997e-05	0.0011186	7.26997e-05	0.0435831	7.26997e-05	0.0276376	0.0361222	0.0482083	0.292193
RBM38	3.31804e-15	0.407464	8.12257e-11	cluster1		LRP11	0.000233563	0.286304	1	cluster1		Early-stage	tumor	0.495993	6.79938e-05	0.0135974	6.79938e-05	6.79938e-05	0.00307262	6.79938e-05	0.0455277	0.00143812	0.327236	0.0355422	0.04932	0.0280011
MST1	3.40833e-15	0.345996	8.34358e-11	cluster1		COX5B	0.000238073	0.288371	1	cluster1		Early-stage	tumor	0.913823	7.42465e-05	7.42465e-05	0.00118299	7.42465e-05	0.000509998	0.00600247	0.0134117	0.000869688	0.0286174	0.00259265	0.010069	0.0226981
DENND6A	4.02774e-15	0.508559	9.85992e-11	cluster1		SOD21	0.000247445	0.339818	1	cluster1		Early-stage	tumor	0.882333	0.00381806	0.00346592	4.92915e-05	4.92915e-05	0.000440311	0.00161327	0.00882816	4.92915e-05	0.0111845	0.0499673	0.00537827	0.0328231
ROBO3	4.10647e-15	0.410586	1.00526e-10	cluster1		DPH7	0.000248148	0.316071	1	cluster1		Early-stage	non-tumor	4.97641e-06	0.036991	0.0122624	0.00163364	0.000728764	0.0476757	4.40891e-06	0.172176	0.0143239	0.422784	0.158391	0.126455	0.00656891
CPNE1	4.17126e-15	0.69111	1.02113e-10	cluster1		MDK	0.000259128	0.274996	1	cluster1		Early-stage	tumor	0.439793	0.0414106	0.000148966	0.000148966	0.000148966	0.00841696	0.000148966	0.0181539	0.00639437	0.0557745	0.0423979	0.267705	0.119357
ZNF662	4.1784e-15	0.285754	1.02287e-10	cluster1		CRIP11	0.000259867	0.366194	1	cluster1		Early-stage	tumor	0.949578	5.28607e-05	5.28607e-05	0.00185994	0.000882603	0.000111567	5.28607e-05	0.0100696	5.28607e-05	0.00352382	0.000230576	0.0252618	0.00827051
RBFA	4.21666e-15	0.495179	1.03224e-10	cluster1		FNTA	0.000274642	0.315661	1	cluster1		Early-stage	tumor	0.914078	0.00210915	0.00877543	0.00679765	5.21959e-05	0.000366388	5.21959e-05	0.023272	5.21959e-05	0.0296308	0.000380002	5.21959e-05	0.0143818
TAF1B	4.37237e-15	0.319219	1.07036e-10	cluster1		SRRM21	0.000279654	0.265546	1	cluster1		Early-stage	non-tumor	0.0850912	6.97518e-05	6.97518e-05	0.0124719	0.00976745	0.0154074	6.97518e-05	0.0545819	0.00153	0.380794	0.180851	0.233641	0.0256548
JAZF1	4.38652e-15	0.392436	1.07382e-10	cluster1		CHPF	0.000281895	0.38529	1	cluster1		Early-stage	non-tumor	0.239243	0.0950824	5.73654e-05	5.73654e-05	0.00231953	0.00237859	5.73654e-05	0.0267463	0.00668806	0.0200106	0.0141424	0.00593245	0.587284
CHD6	4.39149e-15	0.484045	1.07504e-10	cluster1		IGSF8	0.000282207	0.327981	1	cluster1		Early-stage	tumor	0.870539	3.68113e-05	3.68113e-05	0.0068173	3.68113e-05	3.68113e-05	0.00196051	0.0770297	3.68113e-05	0.00621058	0.00208966	0.0313474	0.00382157
SHPK	4.63273e-15	0.382877	1.13409e-10	cluster1		TIMP2	0.000289943	0.288984	1	cluster1		Early-stage	tumor	0.686206	0.0174442	4.82283e-05	4.82283e-05	4.82283e-05	0.00060934	4.82283e-05	0.0243906	4.82283e-05	0.0478237	0.0412383	0.0335073	0.148539
ZNF775	4.85131e-15	0.372091	1.1876e-10	cluster1		TCF41	0.000291173	0.274598	1	cluster1		Early-stage	tumor	0.667827	0.0181841	0.00206975	7.32561e-05	7.32561e-05	0.000575694	7.32561e-05	0.0343063	7.32561e-05	0.0288238	0.00472952	0.00769951	0.235492
REST	4.92623e-15	0.48845	1.20594e-10	cluster1		DNAJC8	0.000292096	0.305874	1	cluster1		Early-stage	tumor	0.914956	0.0231615	5.14986e-05	5.14986e-05	5.14986e-05	0.000129099	5.14986e-05	0.0361656	5.14986e-05	0.013293	0.00406149	0.000512062	0.0074639
PELI3	4.93075e-15	0.40675	1.20705e-10	cluster1		ANAPC5	0.000313454	0.323321	1	cluster1		Early-stage	tumor	0.896982	4.91372e-05	4.91372e-05	0.0058335	4.91372e-05	0.000858207	0.00531447	0.017694	0.000732715	0.037744	0.0134677	0.0115667	0.00965945
WIPF3	5.1019e-15	0.417571	1.24894e-10	cluster1		POLR2G	0.000321439	0.362357	1	cluster1		Early-stage	tumor	0.88464	5.31297e-05	5.31297e-05	0.00688486	5.31297e-05	0.000537851	0.00192082	0.0371484	5.31297e-05	0.0380836	5.31297e-05	0.0254094	0.00510893
RNF5	5.13048e-15	0.51134	1.25594e-10	cluster1		MCM3AP	0.000324559	0.302324	1	cluster1		Early-stage	tumor	0.453519	0.00119015	0.000100917	0.0133062	0.00148555	0.00425761	0.000285726	0.00742225	0.000100917	0.209377	0.154638	0.0977546	0.056562
PTEN	5.16139e-15	0.599462	1.26351e-10	cluster1		CENPB	0.000337231	0.347399	1	cluster1		Early-stage	tumor	0.347895	4.41366e-05	4.41366e-05	0.014534	0.00977038	0.00107118	4.41366e-05	0.0121354	4.41366e-05	0.0776514	0.0434168	0.467559	0.0257902
WLS	5.28408e-15	0.504688	1.29354e-10	cluster1		CA14	0.000338356	0.337484	1	cluster1		Early-stage	non-tumor	0.125754	6.35131e-06	6.35131e-06	6.35131e-06	0.00716934	0.000647807	0.00202032	0.00660719	0.00146903	0.00294118	6.35131e-06	0.0110584	0.842307
C4orf46	5.31157e-15	0.367411	1.30027e-10	cluster1		ZCCHC24	0.000351108	0.365284	1	cluster1		Early-stage	tumor	0.902669	0.0116128	0.00186376	3.23188e-05	0.00354316	5.00026e-05	3.23188e-05	0.0327024	0.000711217	0.0438986	3.23188e-05	3.23188e-05	0.00281973
MTF2	5.37566e-15	0.417506	1.31596e-10	cluster1		GLG11	0.000385489	0.331942	1	cluster1		Early-stage	non-tumor	0.54744	0.0423744	0.00783676	7.00908e-05	7.00908e-05	0.00231395	7.00908e-05	0.0362848	7.00908e-05	0.0413467	7.00908e-05	0.0147066	0.307346
DUXAP8	5.39139e-15	0.308016	1.31981e-10	cluster1		AP1S2	0.000389664	0.304501	1	cluster1		Early-stage	tumor	0.973939	3.45369e-05	3.45369e-05	3.45369e-05	3.45369e-05	3.45369e-05	3.45369e-05	0.0134691	0.000459579	0.00688214	3.45369e-05	0.00177389	0.00323475
ZNF721	5.41031e-15	0.37933	1.32444e-10	cluster1		SPTBN1	0.000411404	0.355835	1	cluster1		Early-stage	tumor	0.828872	4.77967e-05	4.77967e-05	4.77967e-05	4.77967e-05	0.000570174	4.77967e-05	0.0156739	4.77967e-05	0.0577119	0.0281884	0.0275207	0.0411764
NCAPH	5.46396e-15	0.361384	1.33758e-10	cluster1		UQCRC1	0.000422975	0.278279	1	cluster1		Early-stage	tumor	0.891885	0.0141933	0.00163578	7.2429e-05	7.2429e-05	0.00484323	0.00320971	0.0171619	7.2429e-05	0.0339117	7.2429e-05	0.0153006	0.0175694
PRICKLE1	5.52217e-15	0.327281	1.35183e-10	cluster1		C9orf16	0.000425908	0.274996	1	cluster1		Early-stage	non-tumor	0.303053	0.042057	7.17365e-05	7.17365e-05	7.17365e-05	0.010516	7.17365e-05	0.0251246	0.00531297	0.388052	0.0733201	0.111687	0.0405914
TOMM40L	5.54184e-15	0.404677	1.35664e-10	cluster1		FLII	0.000427774	0.278772	1	cluster1		Early-stage	tumor	0.921859	0.00823781	5.51994e-05	5.51994e-05	0.00130254	0.000370459	5.51994e-05	0.0455935	5.51994e-05	0.0106252	0.000535032	0.00809854	0.00315729
ECHS1	5.71667e-15	0.597437	1.39944e-10	cluster1		KRTCAP2	0.000428993	0.382679	1	cluster1		Early-stage	tumor	0.93492	5.19135e-05	5.19135e-05	5.19135e-05	5.19135e-05	0.000176182	5.19135e-05	0.0216723	0.000620211	0.0172495	0.00804593	0.00869455	0.00836174
MRFAP1L1	5.76966e-15	0.539986	1.41241e-10	cluster1		CIRBP1	0.000429616	0.28165	1	cluster1		Early-stage	tumor	0.916477	4.83099e-05	4.83099e-05	0.0110578	4.83099e-05	0.000549298	4.83099e-05	0.0165122	4.83099e-05	0.01941	0.012965	0.00652765	0.0162592
COX7C	5.94143e-15	0.435891	1.45446e-10	cluster1		MANBAL	0.000432495	0.284118	1	cluster1		Early-stage	tumor	0.817147	0.0275837	0.00130402	3.25337e-05	0.000268786	7.74934e-05	0.00160333	0.0420606	3.25337e-05	0.0615362	0.011714	0.0267232	0.00991642
PABPC1L	6.12254e-15	0.459432	1.4988e-10	cluster1		MARVELD1	0.00043453	0.325166	1	cluster1		Early-stage	non-tumor	0.503549	0.037518	7.25341e-05	7.25341e-05	0.00287352	0.00193373	7.25341e-05	0.017583	0.00425475	0.0487824	0.00733835	0.0192065	0.356743
SORD	6.25314e-15	0.47922	1.53077e-10	cluster1		CD741	0.000438229	0.416979	1	cluster1		Early-stage	tumor	0.931707	3.54258e-05	3.54258e-05	3.54258e-05	3.54258e-05	3.54258e-05	0.00118975	0.014454	3.54258e-05	0.00449054	0.00697681	0.0308337	0.0101356
WIZ	6.65238e-15	0.504473	1.6285e-10	cluster1		TUBB3	0.000452666	0.382107	1	cluster1		Early-stage	tumor	0.955305	3.74367e-05	3.74367e-05	0.00276246	3.74367e-05	3.74367e-05	3.74367e-05	0.0167963	3.74367e-05	0.0147026	3.74367e-05	0.00657812	0.00359358
EIF3I	6.7972e-15	0.593874	1.66395e-10	cluster1		EXOSC10	0.000468764	0.303145	1	cluster1		Early-stage	tumor	0.826972	3.38468e-05	3.38468e-05	0.00571853	3.38468e-05	3.38468e-05	3.38468e-05	0.100482	3.38468e-05	0.0414327	0.0174026	0.00414838	0.00364039
MTMR9	7.2048e-15	0.361674	1.76374e-10	cluster1		MMP17	0.000472405	0.257838	1	cluster1		Early-stage	tumor	0.842246	3.36646e-05	3.36646e-05	3.36646e-05	3.36646e-05	3.36646e-05	3.36646e-05	0.0552907	3.36646e-05	0.058579	0.0137351	0.0127397	0.0171741
BX890604.2	7.29089e-15	0.364846	1.78481e-10	cluster1		TIMM17A	0.00047253	0.297297	1	cluster1		Early-stage	non-tumor	0.367681	0.0371076	8.6148e-05	8.6148e-05	0.00023176	0.00180829	8.6148e-05	0.0146602	0.00152719	0.0435601	0.00145421	0.0265746	0.505136
DAB2IP	7.34564e-15	0.440573	1.79821e-10	cluster1		ARHGDIB1	0.000474434	0.368437	1	cluster1		Early-stage	tumor	0.936314	5.46567e-05	5.46567e-05	5.46567e-05	0.00284676	0.000242392	5.46567e-05	0.0092042	5.46567e-05	0.0019495	0.0391793	0.00234304	0.00764798
ZNF512	7.62664e-15	0.44119	1.867e-10	cluster1		NFKB2	0.000474695	0.31988	1	cluster1		Early-stage	non-tumor	0.264842	0.0312848	3.85383e-05	3.85383e-05	3.85383e-05	0.00194041	0.00169165	0.0128023	0.00541997	0.0208295	0.0275766	0.0147646	0.618733
PSMG2	7.78746e-15	0.570354	1.90637e-10	cluster1		SQSTM1	0.000474856	0.266959	1	cluster1		Early-stage	tumor	0.453626	0.0522989	6.98248e-05	0.00719784	6.98248e-05	0.00727766	6.98248e-05	0.0371455	6.98248e-05	0.0168464	0.0191237	0.0376884	0.368516
PPP2R2D	7.90097e-15	0.476814	1.93416e-10	cluster1		CORO1B1	0.000485274	0.255928	1	cluster1		Early-stage	non-tumor	0.299978	9.99029e-05	9.99029e-05	9.99029e-05	9.99029e-05	0.00373803	9.99029e-05	0.0370491	0.00520393	0.240534	0.156683	0.0681696	0.188146
LINC00518	8.00855e-15	0.483933	1.96049e-10	cluster1		RAB13	0.000499374	0.455064	1	cluster1		Early-stage	tumor	0.965727	3.91516e-05	3.91516e-05	3.91516e-05	3.91516e-05	4.48369e-05	3.91516e-05	0.0106258	3.91516e-05	0.00867328	3.91516e-05	0.00987152	0.00478309
POMGNT2	8.20547e-15	0.390702	2.0087e-10	cluster1		SCARB2	0.000507961	0.393407	1	cluster1		Early-stage	non-tumor	0.32234	7.48777e-05	7.48777e-05	0.00123874	7.48777e-05	0.000872881	0.00702962	0.0219249	7.48777e-05	0.0246314	0.0115409	0.00475192	0.60537
C16orf87	8.21057e-15	0.330087	2.00995e-10	cluster1		SPG7	0.000526784	0.307104	1	cluster1		Early-stage	non-tumor	0.0954972	7.92737e-06	0.0384304	0.00615062	0.0223561	0.0685547	0.00334826	0.0251787	7.92736e-06	0.189343	0.171549	0.371941	0.00763493
UBE2O	8.89545e-15	0.495758	2.17761e-10	cluster1		ATF4	0.000528127	0.257366	1	cluster1		Early-stage	tumor	0.946917	3.36525e-05	3.36525e-05	3.36525e-05	3.36525e-05	0.000135294	3.36525e-05	0.0200888	0.000354924	0.00658905	0.00328192	0.0101653	0.0122998
DDX21	8.93993e-15	0.523186	2.18849e-10	cluster1		GABARAP	0.000544092	0.277179	1	cluster1		Early-stage	tumor	0.906133	4.98019e-05	0.00490717	0.000862336	0.00865765	0.000344446	4.98019e-05	0.0307586	4.98019e-05	0.00863186	0.00964676	0.0186078	0.0113005
WDR19	8.97705e-15	0.38247	2.19758e-10	cluster1		NDUFA3	0.000571722	0.351822	1	cluster1		Early-stage	tumor	0.889828	0.00284039	4.89849e-05	0.00776925	4.89849e-05	0.000106141	0.000415217	0.0162683	0.000360892	0.0622136	5.67126e-05	0.00733035	0.0127131
MCCC2	9.17432e-15	0.457016	2.24587e-10	cluster1		DCHS1	0.000577767	0.282143	1	cluster1		Early-stage	tumor	0.615027	0.0280646	7.06626e-05	7.06626e-05	0.00762175	0.00278791	7.06626e-05	0.0290091	7.06626e-05	0.112578	0.0607939	0.0732473	0.0705877
MRPS5	9.53197e-15	0.502844	2.33343e-10	cluster1		IQGAP2	0.000586537	0.354109	1	cluster1		Early-stage	tumor	0.848055	3.61771e-05	3.61771e-05	0.0034154	3.61771e-05	3.61771e-05	0.00186108	0.00905061	3.61771e-05	0.0964259	0.00646613	0.0303692	0.00417569
WBP1	9.53555e-15	0.618784	2.3343e-10	cluster1		MGST3	0.000593959	0.382645	1	cluster1		Early-stage	tumor	0.172377	0.0550927	0.000165501	0.000165501	0.000165501	0.056611	0.000165501	0.0423328	0.00982102	0.182614	0.0999822	0.318105	0.0624025
IGF2BP1	9.58262e-15	0.288505	2.34583e-10	cluster1		EVL1	0.000608329	0.290051	1	cluster1		Early-stage	non-tumor	0.170985	1.31959e-05	1.31959e-05	1.31959e-05	1.31959e-05	0.000168708	1.31959e-05	0.00540089	1.31959e-05	0.0134699	1.31959e-05	0.00412253	0.805761
MDM2	9.65507e-15	0.529549	2.36356e-10	cluster1		HPS1	0.000615932	0.300618	1	cluster1		Early-stage	tumor	0.853702	0.000353656	0.0136162	4.69578e-05	4.69578e-05	0.000126933	4.69578e-05	0.0709945	0.00037701	0.0222241	0.0171977	0.00949707	0.0117696
SCEL	9.66005e-15	0.265785	2.36478e-10	cluster1		ACAP3	0.000628767	0.302218	1	cluster1		Early-stage	tumor	0.791316	3.34744e-05	3.34744e-05	0.00191257	4.17717e-05	3.34744e-05	0.0037004	0.0640223	0.000250666	0.00512548	0.0383543	0.0925531	0.00262298
LCMT2	9.84726e-15	0.364054	2.41061e-10	cluster1		ABCA2	0.00063485	0.277007	1	cluster1		Early-stage	tumor	0.632777	6.82973e-05	0.00458465	6.82973e-05	6.82973e-05	0.0012518	6.82973e-05	0.023283	0.000588152	0.186533	0.0697715	0.0714272	0.00951039
YTHDC2	1.06061e-14	0.433897	2.59638e-10	cluster1		DAZAP1	0.000636493	0.278102	1	cluster1		Early-stage	non-tumor	0.246342	1.91395e-05	0.0020111	1.91395e-05	1.91395e-05	0.000814586	1.91395e-05	0.0109052	1.91395e-05	0.0175506	0.00630955	1.91395e-05	0.715952
RCBTB1	1.07462e-14	0.415037	2.63067e-10	cluster1		RHBDF1	0.000644365	0.258918	1	cluster1		Early-stage	tumor	0.879279	4.59587e-05	0.00372357	4.59587e-05	4.59587e-05	0.000453075	0.00092808	0.027913	0.000409695	0.0516585	0.0258424	0.00546729	0.00418758
MEPCE	1.12038e-14	0.464222	2.74269e-10	cluster1		MYO1C	0.000659217	0.321928	1	cluster1		Early-stage	non-tumor	0.0959087	0.0598827	6.83908e-05	6.83908e-05	6.83908e-05	0.0284622	6.83908e-05	0.0337603	0.0107158	0.236036	0.167603	0.350961	0.0163969
CTDSPL2	1.16199e-14	0.389947	2.84456e-10	cluster1		SOX41	0.000680395	0.313439	1	cluster1		Early-stage	tumor	0.400081	0.000101289	0.00683277	0.000101289	0.000101289	0.0262008	0.000101289	0.0314273	0.000101289	0.273526	0.0776985	0.124405	0.0593212
CBX3	1.21635e-14	0.52754	2.97762e-10	cluster1		PRDX4	0.000685586	0.274175	1	cluster1		Early-stage	tumor	0.594328	5.32275e-05	0.0015695	5.32275e-05	5.32275e-05	5.32275e-05	5.32275e-05	5.32275e-05	0.0369019	5.32275e-05	5.32275e-05	0.0853648	0.28141
AKAP17A	1.2299e-14	0.523562	3.0108e-10	cluster1		AKAP8L	0.000693868	0.265326	1	cluster1		Early-stage	tumor	0.901361	4.90388e-05	0.0182803	4.90388e-05	4.90388e-05	0.000119808	4.90388e-05	0.0322093	0.00224097	0.0330306	4.90388e-05	0.00854125	0.00397154
AC015871.1	1.28447e-14	0.479808	3.14439e-10	cluster1		MRPS6	0.00072859	0.271162	1	cluster1		Early-stage	tumor	0.804062	0.00251528	0.000664245	3.25356e-05	4.74704e-05	3.25356e-05	3.25356e-05	0.0477145	3.25356e-05	0.0853465	0.0150076	0.0394963	0.00501646
ANKRD44	1.31899e-14	0.471232	3.22889e-10	cluster1		GDI2	0.000745949	0.27946	1	cluster1		Early-stage	tumor	0.467016	0.0206497	6.48584e-05	6.48584e-05	6.48584e-05	0.00101873	6.48584e-05	0.00757876	6.48584e-05	0.0692186	0.148315	0.0929111	0.192968
AIP	1.3992e-14	0.554266	3.42523e-10	cluster1		NAV1	0.000746199	0.324583	1	cluster1		Early-stage	non-tumor	0.300736	0.0820017	0.0107743	3.46278e-05	0.0303216	0.00614046	3.46278e-05	0.0129447	3.46278e-05	0.0537371	0.00426861	0.0281596	0.470812
TRIP4	1.43272e-14	0.375133	3.50731e-10	cluster1		ZFP36L21	0.000765152	0.25655	1	cluster1		Early-stage	non-tumor	0.20535	3.80615e-05	3.80615e-05	3.80615e-05	0.0155537	0.00133596	3.80615e-05	0.00631626	0.00144778	0.0187205	0.0553611	0.0244188	0.671344
GNB1	1.43321e-14	0.533432	3.50851e-10	cluster1		CYGB	0.000795776	0.263034	1	cluster1		Early-stage	tumor	0.504883	7.2266e-05	0.0163195	7.2266e-05	0.0141824	0.00924637	7.2266e-05	0.016812	7.2266e-05	0.0959925	0.034804	0.0414353	0.266036
USP22	1.44028e-14	0.482393	3.52579e-10	cluster1		EGR1	0.000809289	0.387158	1	cluster1		Early-stage	non-tumor	0.145691	7.01118e-05	0.017689	0.00165098	7.01118e-05	0.0159396	7.01118e-05	0.0334508	7.01118e-05	0.199954	0.177566	0.390225	0.0175529
MAP4K2	1.46043e-14	0.382049	3.57513e-10	cluster1		PHLDB11	0.000810781	0.327041	1	cluster1		Early-stage	tumor	0.946331	5.59114e-05	5.59114e-05	0.00208907	5.59114e-05	0.00170504	5.59114e-05	0.00103998	5.59114e-05	0.0193607	0.0076672	0.0168436	0.00468419
AKAP10	1.48857e-14	0.40576	3.64402e-10	cluster1		CHMP2A	0.000838652	0.278426	1	cluster1		Early-stage	non-tumor	0.173635	0.000104003	0.0327678	0.000104003	0.000104003	0.0443436	0.000104003	0.0182504	0.00832583	0.338773	0.0428416	0.220006	0.120642
MAMDC4	1.51973e-14	0.355331	3.72029e-10	cluster1		PRRC2A	0.000850394	0.251776	1	cluster1		Early-stage	tumor	0.83057	4.8578e-05	4.8578e-05	4.8578e-05	4.8578e-05	0.000506118	0.00386604	0.00859468	4.8578e-05	0.0582326	0.0653852	0.0170992	0.0155029
BAIAP2L1	1.52372e-14	0.394896	3.73006e-10	cluster1		RHOC1	0.000853436	0.30768	1	cluster1		Early-stage	tumor	0.889982	3.53365e-05	3.53365e-05	0.00900032	3.53365e-05	3.55153e-05	3.53365e-05	0.0634705	3.53365e-05	0.0220933	3.53365e-05	0.0083327	0.00687321
LINC00910	1.53867e-14	0.268122	3.76666e-10	cluster1		UBA1	0.00085933	0.253803	1	cluster1		Early-stage	tumor	0.646929	7.00652e-05	0.00588089	7.00652e-05	0.00721575	0.00443848	0.00161804	0.025237	7.00652e-05	0.0910707	0.0330305	0.0414032	0.142966
FP565260.1	1.61025e-14	0.296789	3.9419e-10	cluster1		PRRC2C	0.000868618	0.305904	1	cluster1		Early-stage	tumor	0.872189	0.0442479	3.47713e-05	0.00738223	3.47713e-05	3.47713e-05	3.47713e-05	0.0149599	3.47713e-05	0.0400423	0.00526479	0.00859472	0.00714487
AC008124.1	1.61567e-14	0.361099	3.95517e-10	cluster1		P2RX6	0.000908566	0.297998	1	cluster1		Early-stage	tumor	0.897511	5.15693e-05	5.15693e-05	5.15693e-05	5.15693e-05	0.000325299	5.15693e-05	0.0447949	5.15693e-05	0.0344576	0.00693312	0.0131758	0.00249244
PRMT6	1.61937e-14	0.390219	3.96423e-10	cluster1		PLAT	0.000917426	0.466239	1	cluster1		Early-stage	tumor	0.941064	5.43949e-05	5.43949e-05	0.00181656	5.43949e-05	0.000358668	5.43949e-05	0.0230525	5.43949e-05	0.0230219	0.00349421	0.000142173	0.00677749
RGS12	1.65157e-14	0.545741	4.04304e-10	cluster1		RPS19BP1	0.000968579	0.324525	1	cluster1		Early-stage	tumor	0.912714	3.41429e-05	3.41429e-05	3.41429e-05	3.41429e-05	3.97746e-05	0.000153681	0.00453256	3.41429e-05	0.0363249	0.009386	0.023282	0.0133963
EN2	1.71509e-14	0.429413	4.19854e-10	cluster1		ZNHIT1	0.00102245	0.309275	1	cluster1		Early-stage	non-tumor	0.186916	7.80153e-07	0.129334	7.80153e-07	7.80153e-07	0.301191	0.0457528	0.0225538	0.00355798	0.132431	0.0458638	0.0948318	0.0375653
TRAPPC12	1.74406e-14	0.534598	4.26947e-10	cluster1		PRKCSH	0.00107908	0.282677	1	cluster1		Early-stage	tumor	0.386525	9.55058e-05	9.55058e-05	9.55058e-05	9.55058e-05	0.0103545	0.00770933	0.0333566	9.55058e-05	0.234212	0.0612906	0.229637	0.0364379
DHX30	1.75014e-14	0.576837	4.28434e-10	cluster1		KCTD121	0.0010875	0.39522	1	cluster1		Early-stage	non-tumor	0.161878	1.40644e-05	1.40644e-05	1.40644e-05	1.40644e-05	0.000598575	0.000512886	0.00592878	1.40644e-05	0.0180535	0.00212441	1.40644e-05	0.81082
PPIH	1.76963e-14	0.48977	4.33206e-10	cluster1		FAM167B	0.00109025	0.398736	1	cluster1		Early-stage	tumor	0.841267	4.73184e-05	4.73184e-05	0.00562754	4.73184e-05	0.000167996	4.73184e-05	0.04596	4.73184e-05	0.0843843	0.0151406	0.00324252	0.00397342
STRA6	1.82992e-14	0.279946	4.47964e-10	cluster1		DENR	0.00115249	0.263034	1	cluster1		Early-stage	tumor	0.750226	0.0109463	4.61307e-05	4.61307e-05	0.00927904	0.000500959	0.00937651	0.00311137	0.00157138	0.0557175	0.0453508	0.0315507	0.0822772
FMNL2	1.85409e-14	0.371316	4.53881e-10	cluster1		LTBR	0.00120454	0.255935	1	cluster1		Early-stage	tumor	0.90264	3.64437e-05	3.64437e-05	0.00255182	3.64437e-05	3.64437e-05	0.00229471	0.0293596	3.64437e-05	0.0412034	3.64437e-05	0.0194449	0.00228637
KLC2	1.86562e-14	0.495305	4.56703e-10	cluster1		C9orf78	0.00121903	0.316184	1	cluster1		Early-stage	tumor	0.906417	0.00693546	5.0796e-05	5.0796e-05	5.0796e-05	0.00375729	5.0796e-05	0.0175673	5.0796e-05	0.0402508	5.0796e-05	0.00774552	0.0170216
HEY2	1.92331e-14	0.291261	4.70826e-10	cluster1		OTUD7B	0.00126077	0.277534	1	cluster1		Early-stage	tumor	0.894673	3.60831e-05	3.60831e-05	3.60831e-05	0.00390554	0.000108354	3.60831e-05	0.0209295	3.60831e-05	0.0568712	3.70141e-05	0.00415669	0.0191379
FAHD2A	1.94799e-14	0.480995	4.76868e-10	cluster1		UBE2Q1	0.00126681	0.341037	1	cluster1		Early-stage	tumor	0.940089	0.00523137	5.70555e-05	5.70555e-05	0.000184124	5.70555e-05	5.70555e-05	0.0350879	5.70555e-05	0.0100303	0.00120916	0.00111185	0.00677141
SNHG1	1.95428e-14	0.578848	4.78408e-10	cluster1		IQGAP1	0.00128494	0.284438	1	cluster1		Early-stage	tumor	0.865976	0.0168683	7.86723e-05	7.86723e-05	7.86723e-05	0.000378695	0.00229033	0.0611175	7.86723e-05	0.0382656	0.00545431	7.86723e-05	0.00925604
DBN1	1.99467e-14	0.434628	4.88294e-10	cluster1		TRIM28	0.00128661	0.269279	1	cluster1		Early-stage	tumor	0.924344	5.13556e-05	5.13556e-05	5.13556e-05	5.13556e-05	0.000260694	0.000966243	0.0423985	0.00168122	0.017104	5.13556e-05	0.00577405	0.00721462
ZNF549	2.00911e-14	0.271302	4.9183e-10	cluster1		BAMBI	0.00132173	0.307591	1	cluster1		Early-stage	tumor	0.446168	5.14658e-05	0.00501472	5.14658e-05	5.14658e-05	0.00146187	5.14658e-05	0.0614021	5.14658e-05	0.0394074	0.0074759	0.0169111	0.421901
NBL1	2.17376e-14	0.528622	5.32137e-10	cluster1		CYBA1	0.00133917	0.282891	1	cluster1		Early-stage	tumor	0.610117	7.25586e-05	7.25586e-05	7.25586e-05	0.0067606	0.00303008	7.25586e-05	0.0231676	7.25586e-05	0.0193978	0.09453	0.0541542	0.18848
MBTD1	2.24625e-14	0.33242	5.49882e-10	cluster1		SMG9	0.00134172	0.273513	1	cluster1		Early-stage	tumor	0.883958	0.0152764	5.23167e-05	5.23167e-05	0.00529979	0.000140975	0.000860846	0.0181658	5.23167e-05	0.0469088	5.23167e-05	0.00914581	0.0200342
CSRNP2	2.25702e-14	0.397428	5.52519e-10	cluster1		RUNX11	0.00135287	0.309684	1	cluster1		Early-stage	tumor	0.817651	0.00509581	4.89242e-05	0.00962563	4.89242e-05	0.000339214	4.89242e-05	0.0199341	4.89242e-05	0.0591827	0.0250145	0.0184571	0.0445039
MGA	2.39501e-14	0.390875	5.86299e-10	cluster1		CYBRD1	0.00142362	0.378968	1	cluster1		Early-stage	tumor	0.669213	0.0128999	6.65988e-05	6.65988e-05	0.0262176	0.00733315	6.65988e-05	0.00997811	0.00349117	0.0514437	0.0465409	0.06823	0.104453
TWISTNB	2.40271e-14	0.360922	5.88183e-10	cluster1		FNBP1	0.00144617	0.350267	1	cluster1		Early-stage	tumor	0.906914	0.0118185	3.42083e-05	0.00156787	3.42083e-05	0.000116255	0.00353462	0.0309234	3.42083e-05	0.0233908	3.42083e-05	0.00964909	0.0119489
TBX3	2.42701e-14	0.311436	5.94131e-10	cluster1		DPM3	0.00144942	0.317696	1	cluster1		Early-stage	tumor	0.838752	0.0306393	3.25814e-05	3.25814e-05	3.25814e-05	3.25814e-05	3.25814e-05	0.0630842	3.25814e-05	0.0265729	3.25814e-05	0.0339758	0.00674741
PRKAG2-AS1	2.4508e-14	0.348304	5.99955e-10	cluster1		NUDT3	0.00146105	0.341168	1	cluster1		Early-stage	tumor	0.843126	4.7584e-05	0.010151	4.7584e-05	4.7584e-05	0.000195732	0.00162433	0.0144503	4.7584e-05	0.0252848	0.0124198	0.015647	0.0769104
TLR2	2.46652e-14	0.313935	6.03805e-10	cluster1		TAPBP1	0.0014637	0.288682	1	cluster1		Early-stage	tumor	0.910413	0.008094	0.00340183	5.05501e-05	5.05501e-05	0.000128105	0.00275288	0.036647	5.05501e-05	0.0252883	0.00164742	0.00258689	0.00888923
MSH6	2.47644e-14	0.462271	6.06234e-10	cluster1		ESYT2	0.00147684	0.260709	1	cluster1		Early-stage	tumor	0.910243	3.19754e-05	3.19754e-05	3.19754e-05	3.19754e-05	0.000183287	3.19754e-05	0.0144924	3.19754e-05	0.0313893	0.0056856	0.0338304	0.00398389
DDX20	2.47998e-14	0.376942	6.07099e-10	cluster1		SEPTIN2	0.00152001	0.305739	1	cluster1		Early-stage	tumor	0.932523	3.87822e-05	3.87822e-05	0.00544595	3.87822e-05	3.87822e-05	3.87822e-05	0.0240989	3.87822e-05	0.0133677	0.000442947	0.0126521	0.0112369
ELOVL2	2.58442e-14	0.296982	6.32666e-10	cluster1		UBE2M	0.00155361	0.279284	1	cluster1		Early-stage	non-tumor	0.545813	5.08496e-05	5.08496e-05	5.08496e-05	0.00660724	0.000941959	5.08496e-05	0.0148327	5.08496e-05	0.0331945	0.0130177	0.0159758	0.369363
MKRN2	2.58715e-14	0.382049	6.33334e-10	cluster1		RUVBL2	0.00155551	0.278551	1	cluster1		Early-stage	non-tumor	0.0801573	7.17857e-05	0.0190603	7.17857e-05	7.17857e-05	0.0317633	0.0130885	0.0360825	0.00677365	0.212988	0.160332	0.432089	0.00745086
SNX10	2.68731e-14	0.400274	6.57852e-10	cluster1		SURF4	0.00157201	0.306562	1	cluster1		Early-stage	tumor	0.931828	0.00236729	3.44254e-05	3.44254e-05	3.44254e-05	3.44254e-05	3.44254e-05	0.0281531	3.44254e-05	0.0216666	0.0017164	0.0120867	0.00197522
CNOT7	2.93604e-14	0.484444	7.18743e-10	cluster1		HLA-DMA1	0.00160161	0.325539	1	cluster1		Early-stage	non-tumor	0.18557	0.0659151	3.55032e-05	3.55032e-05	0.00173977	0.00725793	0.00536465	0.0228498	3.55032e-05	0.54898	0.0564963	0.058735	0.0469844
EIF3D	3.2482e-14	0.562191	7.95159e-10	cluster1		P3H1	0.00160824	0.298561	1	cluster1		Early-stage	tumor	0.818306	0.0132462	5.0016e-05	5.0016e-05	0.000942206	0.000132471	5.0016e-05	0.0682337	5.0016e-05	0.013237	0.0122067	0.0615102	0.0119856
AL022311.1	3.50149e-14	0.346176	8.57166e-10	cluster1		TBC1D7	0.00161953	0.365995	1	cluster1		Early-stage	tumor	0.928406	0.00293608	4.89374e-05	4.89374e-05	4.89374e-05	0.0001109	4.89374e-05	0.0206425	4.89374e-05	0.0390905	4.89374e-05	0.00553189	0.00298829
STX7	3.51399e-14	0.536876	8.60226e-10	cluster1		TIMM13	0.00166901	0.26403	1	cluster1		Early-stage	tumor	0.79691	4.86933e-05	4.86933e-05	4.86933e-05	4.86933e-05	0.0014782	0.00110388	0.0285842	4.86933e-05	0.081032	4.86933e-05	0.0779737	0.0126257
CHML	3.7176e-14	0.35973	9.10068e-10	cluster1		PSMC1	0.00167911	0.300754	1	cluster1		Early-stage	tumor	0.267172	0.123482	0.000415772	0.000415772	0.0731225	0.00831419	0.0102069	0.0312101	0.0655584	0.182057	0.000415772	0.0832586	0.154371
DDX23	3.73578e-14	0.552452	9.14519e-10	cluster1		LSP11	0.00170976	0.272958	1	cluster1		Early-stage	tumor	0.957826	5.66804e-05	5.66804e-05	5.66804e-05	5.66804e-05	0.000253437	5.66804e-05	0.0281515	5.66804e-05	0.00622608	0.00247281	5.66804e-05	0.0046736
CCDC91	3.85e-14	0.367732	9.4248e-10	cluster1		CYBC11	0.0017273	0.291793	1	cluster1		Early-stage	non-tumor	0.239832	0.0226841	9.27973e-05	2.56707e-05	0.0166448	0.0015089	0.00286628	0.00697068	2.56707e-05	0.0178538	0.0154862	0.0240093	0.651999
ABCD3	3.8839e-14	0.446758	9.5078e-10	cluster1		JOSD2	0.00173619	0.333458	1	cluster1		Early-stage	tumor	0.565484	0.111384	0.00010572	0.00010572	0.00010572	0.00555631	0.00010572	0.0227473	0.0020723	0.0553457	0.0172233	0.0119615	0.207803
ARF3	4.06829e-14	0.505355	9.95917e-10	cluster1		SCAND1	0.00174123	0.32012	1	cluster1		Early-stage	tumor	0.923379	4.85394e-05	0.00570825	0.00990617	4.85394e-05	4.85394e-05	4.85394e-05	0.0341033	0.000711579	0.0147486	0.00908056	4.85394e-05	0.00212014
ASF1A	4.07367e-14	0.355095	9.97234e-10	cluster1		ATP2B4	0.00175448	0.322673	1	cluster1		Early-stage	tumor	0.897694	5.27894e-05	5.27894e-05	0.00315943	5.27894e-05	5.27894e-05	0.00115318	0.0284187	5.27894e-05	0.0579515	5.27894e-05	0.00150851	0.00979754
NCAPG2	4.12405e-14	0.347754	1.00957e-09	cluster1		EMC4	0.00179197	0.327952	1	cluster1		Early-stage	tumor	0.838963	4.64183e-05	4.64183e-05	4.64183e-05	4.64183e-05	0.000543772	4.64183e-05	0.0583684	4.64183e-05	0.0939928	4.64183e-05	0.00248606	0.00532115
DLEU1	4.17045e-14	0.350142	1.02093e-09	cluster1		ERBB3	0.00182761	0.284038	1	cluster1		Early-stage	tumor	0.928868	3.53994e-05	3.53994e-05	3.53994e-05	3.53994e-05	3.53994e-05	3.53994e-05	0.0170986	3.53994e-05	0.0132053	0.0164316	0.00710245	0.0170464
GAS5	4.27633e-14	0.452458	1.04685e-09	cluster1		EMP3	0.00191356	0.270089	1	cluster1		Early-stage	tumor	0.788572	4.65354e-05	0.00247358	4.65354e-05	0.0153762	0.00108994	4.68472e-05	0.0111146	4.65354e-05	0.0460451	0.0513477	0.015488	0.068306
TMEM134	4.32923e-14	0.563806	1.05979e-09	cluster1		CYB5R1	0.00194702	0.326144	1	cluster1		Early-stage	non-tumor	0.281368	0.0603412	5.76444e-05	5.76444e-05	0.0143053	0.00196381	0.0212254	0.017328	0.00154459	0.0259067	0.0182626	0.00984017	0.547799
NUP107	4.37227e-14	0.429508	1.07033e-09	cluster1		IFI16	0.00201848	0.299282	1	cluster1		Early-stage	tumor	0.934121	3.5667e-05	3.5667e-05	3.5667e-05	3.5667e-05	3.5667e-05	3.5667e-05	0.0190267	3.5667e-05	0.0116375	0.00366894	0.0197739	0.0115219
RNF44	4.47886e-14	0.415037	1.09642e-09	cluster1		SLC2A4RG	0.00207732	0.273737	1	cluster1		Early-stage	tumor	0.420465	6.94574e-05	6.94574e-05	6.94574e-05	0.0084617	0.0059226	6.94574e-05	0.0270667	6.94574e-05	0.295851	0.0671639	0.0965985	0.0781227
NUP42	4.50936e-14	0.467422	1.10389e-09	cluster1		AHR1	0.00209309	0.326324	1	cluster1		Early-stage	tumor	0.928385	5.25961e-05	5.25961e-05	0.00386397	5.25961e-05	5.25961e-05	5.25961e-05	0.0323972	5.25961e-05	0.0189003	5.25961e-05	0.0099152	0.00617057
RPAP3	4.58398e-14	0.459885	1.12216e-09	cluster1		CLASRP	0.00214005	0.250227	1	cluster1		Early-stage	tumor	0.924382	3.26993e-05	3.26993e-05	3.26993e-05	3.26993e-05	3.26993e-05	3.26993e-05	0.0290425	3.26993e-05	0.0306698	3.26993e-05	0.00905249	0.00659145
ARID5B	4.66071e-14	0.523465	1.14094e-09	cluster1		SLC29A1	0.00215057	0.269921	1	cluster1		Early-stage	tumor	0.820408	3.44972e-05	3.44972e-05	3.44972e-05	3.44972e-05	0.000300788	4.61651e-05	0.0248024	3.44972e-05	0.099552	0.0130099	0.0255909	0.0161173
WDR73	4.81693e-14	0.395426	1.17918e-09	cluster1		CCND3	0.00217681	0.250183	1	cluster1		Early-stage	tumor	0.774816	0.0051567	3.49772e-05	0.00309511	0.00461952	3.49772e-05	3.49772e-05	0.0104253	0.0037145	0.0686131	3.49772e-05	0.0253958	0.104024
PAXIP1	4.8414e-14	0.378512	1.18517e-09	cluster1		REPIN1	0.0023168	0.270032	1	cluster1		Early-stage	tumor	0.962177	5.61728e-05	5.61728e-05	5.61728e-05	0.00583634	5.61728e-05	5.61728e-05	0.00838179	5.61728e-05	0.0141428	0.00307004	5.61728e-05	0.00599907
TPR	4.89243e-14	0.557768	1.19767e-09	cluster1		PRMT2	0.00237982	0.41321	1	cluster1		Early-stage	non-tumor	0.277419	0.0764901	0.000124382	0.000124382	0.0460575	0.0023357	0.00500613	0.0128049	0.00869166	0.0481266	0.0147238	0.0454	0.462696
KDM2A	5.40086e-14	0.508246	1.32213e-09	cluster1		NPEPL1	0.00240564	0.252766	1	cluster1		Early-stage	tumor	0.31419	0.0966373	0.0936674	0.000148708	0.000148708	0.0198471	0.000148708	0.0237758	0.019444	0.250872	0.000148708	0.0832333	0.0977387
PPIA	5.57472e-14	0.379658	1.36469e-09	cluster1		EHMT1	0.00244515	0.254264	1	cluster1		Early-stage	tumor	0.736029	0.0128101	0.00581598	4.93348e-05	4.93348e-05	0.000348558	0.00448126	0.0251377	4.93348e-05	0.021198	4.93348e-05	0.0313818	0.1626
MAMLD1	5.64327e-14	0.337469	1.38147e-09	cluster1		FLOT2	0.00244553	0.316418	1	cluster1		Early-stage	tumor	0.114459	9.86445e-05	0.0306155	9.86445e-05	0.0423944	0.0758935	0.00514069	0.0375156	0.0133573	0.301765	0.204434	0.143131	0.031097
ABHD16A	5.83161e-14	0.546143	1.42758e-09	cluster1		VGLL4	0.00245548	0.292988	1	cluster1		Early-stage	tumor	0.141423	0.0310555	0.00024331	0.00024331	0.00024331	0.102597	0.00024331	0.0289517	0.01684	0.204541	0.181044	0.239649	0.0529253
NOL10	5.92749e-14	0.418695	1.45105e-09	cluster1		CBX61	0.00251951	0.325816	1	cluster1		Early-stage	tumor	0.933945	0.00585796	5.13132e-05	5.13132e-05	5.13132e-05	0.000569099	5.13132e-05	0.00386353	5.13132e-05	0.00407287	0.0173987	0.0236506	0.0103861
NDC1	6.18608e-14	0.402759	1.51435e-09	cluster1		RGS2	0.00274874	0.306978	1	cluster1		Early-stage	tumor	0.753715	0.0408945	5.0822e-05	0.00911443	5.0822e-05	0.000212063	5.0822e-05	0.0992838	5.0822e-05	0.0800807	5.0822e-05	0.00802713	0.00841823
PEX2	6.29218e-14	0.413821	1.54033e-09	cluster1		NUDCD3	0.00281613	0.300754	1	cluster1		Early-stage	tumor	0.772941	0.0143074	4.66757e-05	4.66757e-05	0.00303589	0.000167521	4.66757e-05	0.118274	4.66757e-05	0.0680346	4.66757e-05	0.0145731	0.00843321
ZNF100	6.43176e-14	0.27719	1.5745e-09	cluster1		NCLN	0.00282888	0.367089	1	cluster1		Early-stage	tumor	0.886313	0.0111539	4.75604e-05	4.75604e-05	4.75604e-05	0.000326366	0.00218589	0.0318052	4.75604e-05	0.0206097	4.75604e-05	0.0296507	0.0177176
GSTM3	6.48584e-14	0.404661	1.58773e-09	cluster1		ID1	0.00294697	0.295522	1	cluster1		Early-stage	tumor	0.239011	0.004132	0.000107385	0.000107385	0.0687708	0.0145242	0.0239589	0.0230931	0.000107385	0.410398	0.00434879	0.141528	0.0699124
ILF2	6.50475e-14	0.529274	1.59236e-09	cluster1		POLD4	0.00313546	0.260007	1	cluster1		Early-stage	tumor	0.8296	0.000103609	5.0704e-05	5.0704e-05	0.00636139	0.000297193	0.00455327	0.0345791	5.0704e-05	0.0253056	5.0704e-05	5.0704e-05	0.0989461
NOP16	6.67898e-14	0.454502	1.63501e-09	cluster1		SLC1A4	0.00315127	0.283793	1	cluster1		Early-stage	tumor	0.847274	3.47026e-05	3.47026e-05	0.0113047	3.47026e-05	3.47026e-05	3.47026e-05	0.0403831	3.47026e-05	0.0694793	3.47026e-05	0.0095622	0.0217541
ZNF26	6.82362e-14	0.381137	1.67042e-09	cluster1		ARL6IP5	0.00319677	0.293292	1	cluster1		Early-stage	tumor	0.895838	0.000962008	3.33779e-05	0.00101615	0.000508559	3.79859e-05	3.33779e-05	0.0210163	3.33779e-05	0.0601827	0.000378944	0.0172062	0.00275314
RAP2B	7.04719e-14	0.558925	1.72515e-09	cluster1		DEDD	0.00332711	0.357552	1	cluster1		Early-stage	non-tumor	0.208376	7.44051e-05	7.44051e-05	7.44051e-05	7.44051e-05	0.00296288	7.44051e-05	0.0114113	0.00409844	0.218198	0.126963	0.0973015	0.330317
C21orf58	7.31475e-14	0.335449	1.79065e-09	cluster1		TRPV2	0.00336558	0.27208	1	cluster1		Early-stage	tumor	0.750223	7.08292e-05	7.08292e-05	7.08292e-05	0.00869576	0.000432353	0.00468014	0.0124916	0.00204423	0.0273989	0.0210735	0.0108303	0.161918
NMB	7.50644e-14	0.407464	1.83758e-09	cluster1		USP22	0.0035479	0.408397	1	cluster1		Early-stage	tumor	0.385243	0.0163609	0.000486933	0.000101193	0.000101193	0.00971481	0.000101193	0.0712537	0.000101193	0.151435	0.191822	0.154883	0.0183961
TTPAL	7.51147e-14	0.335249	1.83881e-09	cluster1		SKI	0.0035921	0.320915	1	cluster1		Early-stage	tumor	0.433426	0.165765	0.000245073	0.000245073	0.0230988	0.021689	0.00659897	0.010623	0.00273003	0.0656031	0.0403157	0.0704414	0.15922
RNF4	7.62642e-14	0.535125	1.86695e-09	cluster1		BIN3	0.00370852	0.265363	1	cluster1		Early-stage	non-tumor	0.365938	5.53989e-05	0.0371152	5.53989e-05	5.53989e-05	0.00292854	0.00512117	0.0158228	0.00566897	0.032686	0.0154502	0.00514865	0.513955
RHOBTB1	7.86416e-14	0.393313	1.92515e-09	cluster1		SERPINE2	0.00396018	0.339252	1	cluster1		Early-stage	tumor	0.904576	0.00643739	3.50878e-05	3.50878e-05	0.000818875	3.50878e-05	3.50878e-05	0.0285862	0.000405246	0.0270273	3.50878e-05	0.0266044	0.00536942
ATP5MF	8.29752e-14	0.457083	2.03123e-09	cluster1		GNAI21	0.00396042	0.258447	1	cluster1		Early-stage	tumor	0.488021	0.0383563	0.000121788	0.000110032	0.00293483	0.00476721	0.000110032	0.0249786	0.00485344	0.0529403	0.000110032	0.000110032	0.382586
TP53BP1	8.49518e-14	0.409391	2.07962e-09	cluster1		GADD45GIP1	0.00424827	0.256534	1	cluster1		Early-stage	tumor	0.848169	0.0207407	7.22082e-05	7.22082e-05	7.22082e-05	0.000361618	7.22082e-05	0.00816998	0.00127104	0.0229707	7.22082e-05	0.0905287	0.00742739
NUDT15	8.60593e-14	0.370664	2.10673e-09	cluster1		COPA	0.00433046	0.296251	1	cluster1		Early-stage	tumor	0.901061	0.017942	3.40554e-05	3.40554e-05	0.000427438	5.84433e-05	3.40554e-05	0.031501	3.40554e-05	0.0334505	3.40554e-05	0.0100989	0.00529012
ATG4B	8.71779e-14	0.506482	2.13411e-09	cluster1		NCOR21	0.00441599	0.3106	1	cluster1		Early-stage	tumor	0.949767	5.05718e-05	5.05718e-05	5.05718e-05	0.00670043	0.00204127	5.05718e-05	0.00397174	5.05718e-05	0.027629	5.05718e-05	0.00186354	0.00772326
IGF2BP3	9.15238e-14	0.392089	2.2405e-09	cluster1		KAT2B	0.0046984	0.290001	1	cluster1		Early-stage	tumor	0.426487	0.00022065	0.0125612	0.00022065	0.00998635	0.0622441	0.00022065	0.0445275	0.0111816	0.168114	0.053866	0.102225	0.108145
POLE	9.28137e-14	0.327017	2.27208e-09	cluster1		ARL8A	0.00476049	0.276669	1	cluster1		Early-stage	tumor	0.711436	7.25069e-05	0.00655388	7.25069e-05	7.25069e-05	0.000657856	7.25069e-05	0.0253981	7.25069e-05	0.0437381	0.0271828	0.00391648	0.180755
DDX28	9.31551e-14	0.324583	2.28044e-09	cluster1		TMEM250	0.00492376	0.271027	1	cluster1		Early-stage	tumor	0.849781	0.0391318	5.38445e-05	5.38445e-05	5.38445e-05	8.64827e-05	0.00151564	0.0390179	5.38445e-05	0.0228957	0.00399437	0.0377299	0.0056316
INPP5F	9.31579e-14	0.563589	2.2805e-09	cluster1		ADO	0.00501761	0.285943	1	cluster1		Early-stage	tumor	0.143635	0.000101615	0.00479787	0.000101615	0.000101615	0.0127033	0.0155917	0.0272066	0.00792881	0.274957	0.247605	0.239432	0.0258391
ZNF770	9.4263e-14	0.392651	2.30756e-09	cluster1		RBM8A	0.00507794	0.265632	1	cluster1		Early-stage	tumor	0.905311	0.00805042	0.009356	0.00708591	3.29877e-05	7.19855e-05	3.29877e-05	0.0380097	3.29877e-05	0.0244233	3.29877e-05	0.00253208	0.0050278
GFM2	9.52572e-14	0.368352	2.3319e-09	cluster1		KDM5B	0.00516594	0.26984	1	cluster1		Early-stage	tumor	0.542731	0.0524019	6.96898e-05	6.96898e-05	6.96898e-05	0.00166434	0.0174656	0.00430586	6.96898e-05	0.0504789	0.0626469	0.0276197	0.240407
PATZ1	9.74597e-14	0.355762	2.38581e-09	cluster1		POMGNT1	0.00535962	0.309921	1	cluster1		Early-stage	tumor	0.932828	5.00892e-05	0.00790222	5.00892e-05	5.00892e-05	0.000171356	5.00892e-05	0.0160753	5.00892e-05	0.00994772	0.0238266	0.00123653	0.00776162
CMTM7	9.8435e-14	0.442698	2.40969e-09	cluster1		CXXC5	0.00538067	0.277295	1	cluster1		Early-stage	tumor	0.916187	0.0078572	5.07243e-05	0.00260614	0.00129815	0.000201903	5.07243e-05	0.0107311	5.07243e-05	0.0214797	5.07243e-05	0.0283395	0.0110966
LRFN3	1.08556e-13	0.31166	2.65745e-09	cluster1		NUB1	0.00543488	0.256098	1	cluster1		Early-stage	tumor	0.615802	0.0220032	4.89412e-05	0.00113459	0.000210065	0.000831969	4.89412e-05	0.0246455	4.89412e-05	0.0450076	0.0114624	0.0555489	0.223207
ZNF548	1.10885e-13	0.263936	2.71446e-09	cluster1		SDF4	0.00546108	0.258119	1	cluster1		Early-stage	tumor	0.360188	9.91191e-05	9.91191e-05	9.91191e-05	0.0272853	0.0271717	9.91191e-05	0.0175047	0.00709857	0.313612	0.0257503	0.136702	0.0842913
NOP14	1.12752e-13	0.397877	2.76017e-09	cluster1		ELOF1	0.00566826	0.286599	1	cluster1		Early-stage	tumor	0.912664	5.09989e-05	5.09989e-05	0.0013517	5.09989e-05	5.09989e-05	5.09989e-05	0.0490171	5.09989e-05	0.0221235	0.00648863	5.09989e-05	0.00799767
PARP2	1.15937e-13	0.372201	2.83814e-09	cluster1		CDK5RAP3	0.00577293	0.29758	1	cluster1		Early-stage	tumor	0.412819	0.000142218	0.00883114	0.000142218	0.000142218	0.0137114	0.00513612	0.0538617	0.0105931	0.19892	0.148148	0.129971	0.0175817
NLGN1	1.16411e-13	0.337811	2.84975e-09	cluster1		JUNB	0.0058003	0.304192	1	cluster1		Early-stage	tumor	0.907675	5.0401e-05	0.00508	0.0030267	5.0401e-05	0.000235135	0.00293743	0.0276948	5.0401e-05	0.033318	0.00199764	0.0104679	0.00741599
ASPA	1.19218e-13	0.294022	2.91846e-09	cluster1		SLU7	0.00580973	0.270032	1	cluster1		Early-stage	tumor	0.519172	6.53828e-05	6.53828e-05	6.53828e-05	0.0124209	0.00171766	6.53828e-05	0.0272846	6.53828e-05	0.213821	0.066812	0.102679	0.0557652
NRTN	1.19783e-13	0.268122	2.93229e-09	cluster1		LIX1L	0.0059723	0.292832	1	cluster1		Early-stage	tumor	0.352022	0.00430825	0.000100779	0.000100779	0.000100779	0.0036605	0.000100779	0.0442818	0.00392183	0.33016	0.0504304	0.142572	0.0682404
SLC6A17	1.27792e-13	0.515515	3.12836e-09	cluster1		PPIL2	0.00617102	0.268018	1	cluster1		Early-stage	tumor	0.745263	6.79565e-05	0.00696568	6.79565e-05	0.00335448	0.000472774	6.79565e-05	0.0258708	0.00305785	0.0115994	0.0273474	0.0249521	0.150913
UGP2	1.2953e-13	0.635279	3.17091e-09	cluster1		CACYBP	0.00629029	0.252643	1	cluster1		Early-stage	tumor	0.877512	0.0239356	4.86672e-05	4.86672e-05	4.86672e-05	0.000781728	4.86672e-05	0.0174435	4.86672e-05	0.0343922	0.0184096	0.00587934	0.0214024
FGFR1OP2	1.34671e-13	0.389695	3.29674e-09	cluster1		SPIN1	0.00635822	0.301342	1	cluster1		Early-stage	tumor	0.80668	4.96524e-05	4.96524e-05	4.96524e-05	4.96524e-05	0.00141215	4.96524e-05	0.0207854	0.000872677	0.0824274	0.0359588	0.043226	0.00838976
MCPH1	1.36399e-13	0.288505	3.33906e-09	cluster1		SYNPO21	0.00649555	0.261265	1	cluster1		Early-stage	non-tumor	0.127389	0.00517805	0.0201132	0.000979547	0.0584982	0.213026	0.0071836	0.0443488	0.00475524	0.234739	0.0867732	0.183446	0.0135699
SRSF7	1.40002e-13	0.599741	3.42726e-09	cluster1		CSRP2	0.00697065	0.251318	1	cluster1		Early-stage	tumor	0.423339	0.0077411	0.000146561	0.000146561	0.0172426	0.0400897	0.000146561	0.0192095	0.0104741	0.103286	0.0772263	0.170261	0.130691
AC012615.1	1.43104e-13	0.316474	3.5032e-09	cluster1		AGPAT1	0.00752246	0.287802	1	cluster1		Early-stage	tumor	0.787784	4.71219e-05	4.71219e-05	4.71219e-05	0.00728279	0.000534834	6.25976e-05	0.0113688	0.00195226	0.083695	0.0333268	0.0195155	0.0543363
KCTD21-AS1	1.43267e-13	0.271302	3.50718e-09	cluster1		PUF60	0.00757391	0.25253	1	cluster1		Early-stage	tumor	0.903136	3.54034e-05	3.54034e-05	3.54034e-05	3.54034e-05	4.18011e-05	3.54034e-05	0.0393117	0.0008849	0.012735	0.0146226	0.0218447	0.00724649
ILF3	1.45688e-13	0.513309	3.56645e-09	cluster1		N4BP2L2	0.00762482	0.276573	1	cluster1		Early-stage	tumor	0.754714	0.0937071	3.36571e-05	3.36571e-05	0.00192219	3.36571e-05	3.36571e-05	0.0501124	3.36571e-05	0.0781257	0.003662	0.0100196	0.00756832
HNRNPAB	1.49017e-13	0.502321	3.64794e-09	cluster1		FGD5-AS1	0.00778483	0.255638	1	cluster1		Early-stage	tumor	0.930626	5.3323e-05	5.3323e-05	5.3323e-05	5.3323e-05	0.000182401	0.00105736	0.0227762	5.3323e-05	0.0212087	5.3323e-05	0.0155723	0.0082571
MIDN	1.60357e-13	0.584414	3.92554e-09	cluster1		HNRNPUL2	0.00796548	0.265189	1	cluster1		Early-stage	tumor	0.915203	0.0237329	3.66777e-05	3.66777e-05	3.66777e-05	3.66777e-05	3.66777e-05	0.0255737	3.66777e-05	0.00956413	0.000761544	0.0189066	0.00603778
DENND2A	1.66789e-13	0.300069	4.083e-09	cluster1		PLOD3	0.00829797	0.327868	1	cluster1		Early-stage	tumor	0.676416	0.0182614	7.57905e-05	7.57905e-05	7.57905e-05	0.000707313	7.57905e-05	0.0186405	7.57905e-05	0.0579484	0.00397522	0.0196955	0.203977
KBTBD6	1.68498e-13	0.308631	4.12483e-09	cluster1		PKD1	0.00851946	0.32052	1	cluster1		Early-stage	tumor	0.525063	9.65591e-05	0.00495737	9.65591e-05	9.65591e-05	0.00236899	0.000238633	0.0193509	0.00113791	0.10003	0.188195	0.104322	0.0540462
HOXD-AS2	1.68707e-13	0.349173	4.12994e-09	cluster1		RAP1B	0.00854833	0.266725	1	cluster1		Early-stage	tumor	0.407803	0.101259	0.000103437	0.000103437	0.000103437	0.00953969	0.000103437	0.019216	0.000103437	0.146484	0.0421551	0.0521497	0.220877
ZNF302	1.78446e-13	0.356221	4.36836e-09	cluster1		DYNLL2	0.00857573	0.270648	1	cluster1		Early-stage	tumor	0.91857	3.28287e-05	0.00174087	0.00380854	0.000303556	3.28287e-05	3.28287e-05	0.0180414	3.28287e-05	0.0444098	0.00860568	3.28287e-05	0.00435596
RNF144B	1.79283e-13	0.46797	4.38885e-09	cluster1		TBCB	0.00890707	0.29352	1	cluster1		Early-stage	tumor	0.910763	4.92199e-05	4.92199e-05	0.0022128	4.92199e-05	0.000231429	4.92199e-05	0.0326205	4.92199e-05	0.0489503	4.92199e-05	4.92199e-05	0.00487712
SNHG32	1.80226e-13	0.5409	4.41194e-09	cluster1		LRPAP1	0.00936554	0.262552	1	cluster1		Early-stage	tumor	0.687951	6.72249e-05	0.00697702	6.72249e-05	6.72249e-05	0.000869048	6.72249e-05	0.0274031	0.00378076	0.164976	0.0396924	0.0339081	0.0341735
FAM118A	1.81345e-13	0.431674	4.43932e-09	cluster1		LST1	0.00964465	0.257275	1	cluster1		Early-stage	tumor	0.917107	0.0223415	3.66226e-05	3.66226e-05	3.66226e-05	4.88353e-05	0.000583128	0.0232889	0.000389201	0.0182416	0.00100092	0.0135644	0.00332479
GPBP1L1	1.8267e-13	0.558415	4.47175e-09	cluster1		TMEM141	0.00981846	0.278187	1	cluster1		Early-stage	tumor	0.673292	0.0056638	0.00243603	0.00283865	6.82929e-05	0.00217334	6.82929e-05	0.00878952	0.00164749	0.0789956	0.0476361	0.0838363	0.0925547
MED13L	1.83333e-13	0.483546	4.488e-09	cluster1		CILP2	1.89901e-59	1.64899	4.64878e-55	cluster2		Early-stage	tumor	0.866361	3.65014e-05	0.000586047	3.65014e-05	3.65014e-05	3.88335e-05	3.65014e-05	0.0126629	3.65014e-05	0.0183197	0.0103908	3.65014e-05	0.0914216
C16orf74	1.8505e-13	0.305626	4.53002e-09	cluster1		SFRP4	6.34908e-47	1.40327	1.55425e-42	cluster2		Early-stage	tumor	0.787871	0.0312727	5.08643e-05	5.08643e-05	0.000152424	5.08643e-05	5.08643e-05	0.102995	0.00209946	0.0487353	0.00639243	0.00502736	0.0152505
THUMPD2	1.95127e-13	0.327203	4.77671e-09	cluster1		BGN1	9.4286e-45	2.08007	2.30812e-40	cluster2		Early-stage	non-tumor	0.241225	1.85657e-09	1.85656e-09	1.85595e-09	0.00366911	0.0529638	0.00181461	0.0113814	1.85565e-09	0.105056	1.85656e-09	0.00217022	0.58172
MRPS30	1.97687e-13	0.448933	4.83938e-09	cluster1		COL1A1	2.16691e-44	2.63432	5.30459e-40	cluster2		Early-stage	tumor	0.900189	3.26531e-05	0.00806546	0.0018094	0.00129757	8.09859e-05	0.0002763	0.0408156	3.26531e-05	0.0270694	0.00494409	0.00838455	0.00700199
IPO4	1.97711e-13	0.446669	4.83997e-09	cluster1		SPARC	1.44848e-43	2.04838	3.54588e-39	cluster2		Early-stage	tumor	0.811009	0.0328605	0.00340431	0.00230167	4.73995e-05	0.000116277	0.00139308	0.037272	0.000289437	0.0994514	4.73995e-05	0.00772313	0.00408491
N4BP2L2	2.13084e-13	0.505717	5.21629e-09	cluster1		FTL	2.54333e-43	1.43161	6.22608e-39	cluster2		Early-stage	tumor	0.914374	3.52244e-05	0.00153283	3.52244e-05	3.52244e-05	3.52244e-05	3.52244e-05	0.0342913	3.52244e-05	0.032894	3.52244e-05	0.011338	0.00532329
GNAO1	2.15316e-13	0.252084	5.27093e-09	cluster1		COL1A2	6.53013e-43	2.46824	1.59858e-38	cluster2		Early-stage	non-tumor	0.133831	4.47731e-05	0.0018964	0.0037414	4.47731e-05	0.00278464	0.00238407	0.022232	4.47731e-05	0.0115732	4.47731e-05	0.00652062	0.814857
UROS	2.21531e-13	0.584963	5.42307e-09	cluster1		CCN5	6.67467e-43	1.80104	1.63396e-38	cluster2		Early-stage	tumor	0.946728	5.3252e-05	5.3252e-05	0.00288888	5.3252e-05	0.000443251	5.3252e-05	0.0192055	5.3252e-05	0.0110622	0.0119884	5.3252e-05	0.00736395
GYS1	2.31314e-13	0.378884	5.66257e-09	cluster1		LUM	2.21648e-42	2.43361	5.42595e-38	cluster2		Early-stage	non-tumor	0.310136	0.0697329	0.00568849	7.34379e-05	7.34379e-05	0.00792056	0.00739641	0.0355592	0.00146513	0.0396402	0.0175523	0.125882	0.37888
MRPS17	2.39132e-13	0.376036	5.85396e-09	cluster1		SERPINF1	4.23951e-40	1.78506	1.03783e-35	cluster2		Early-stage	tumor	0.695428	0.000446707	7.56279e-05	7.56279e-05	0.0018298	0.000963554	0.00220683	0.0337617	7.56279e-05	0.032673	0.025579	0.00617499	0.20071
STAP2	2.39641e-13	0.321928	5.86641e-09	cluster1		CTSB	3.36545e-38	1.29936	8.23863e-34	cluster2		Early-stage	tumor	0.902365	3.47041e-05	0.0339582	0.00513661	3.47041e-05	4.42977e-05	3.47041e-05	0.03327	3.47041e-05	0.0115401	0.00753519	3.47041e-05	0.00597709
PNO1	2.43536e-13	0.432405	5.96176e-09	cluster1		AEBP11	4.74056e-38	1.73096	1.16049e-33	cluster2		Early-stage	tumor	0.272531	0.000234135	0.0466378	0.000234135	0.0240111	0.0838604	0.000234135	0.0310469	0.0125071	0.204875	0.117628	0.143282	0.0629185
HYI	2.44883e-13	0.513447	5.99475e-09	cluster1		C1QA1	1.61348e-37	1.55763	3.94979e-33	cluster2		Early-stage	non-tumor	0.0899852	0.157376	0.096717	0.0333449	0.00785066	0.0519832	0.0226246	0.0794136	0.00968829	0.1373	0.0584318	0.22632	0.0289648
SARS2	2.48349e-13	0.324384	6.07958e-09	cluster1		RARRES2	1.35523e-36	1.64471	3.3176e-32	cluster2		Early-stage	non-tumor	0.159509	0.0141173	0.000102056	0.000102056	0.000102056	0.0645089	0.000102056	0.0188938	0.000102056	0.282461	0.205875	0.222855	0.03127
ABHD6	2.50241e-13	0.402759	6.12591e-09	cluster1		COL12A11	5.29697e-36	1.79967	1.2967e-31	cluster2		Early-stage	tumor	0.895299	0.000199452	4.75023e-05	4.75023e-05	4.75023e-05	0.000186877	4.75023e-05	0.0428167	4.75023e-05	0.0262775	0.0102582	0.0139804	0.0107446
FHL3	2.51269e-13	0.368352	6.15106e-09	cluster1		RNASE11	1.33884e-35	1.69909	3.27748e-31	cluster2		Early-stage	tumor	0.525096	6.92725e-05	0.038647	6.92725e-05	6.92725e-05	0.004932	6.92725e-05	0.0461678	0.00422065	0.0356925	0.0224164	0.0169008	0.305649
DLC1	2.52094e-13	0.491409	6.17126e-09	cluster1		COL6A21	9.86057e-34	1.50853	2.41387e-29	cluster2		Early-stage	tumor	0.896165	0.0013901	5.21453e-05	0.00589102	5.21453e-05	5.21453e-05	0.00144176	0.0604871	0.00010363	0.0199966	5.21453e-05	0.00540818	0.00890814
PLCD1	2.57091e-13	0.271302	6.29359e-09	cluster1		SSC5D	1.04232e-33	1.31129	2.5516e-29	cluster2		Early-stage	tumor	0.83552	0.00106733	0.00230518	0.0100586	0.00469018	3.35e-05	0.000323387	0.0283193	3.35e-05	0.0334554	0.0283033	0.0512338	0.00465608
AL161772.1	2.68878e-13	0.391498	6.58214e-09	cluster1		OGN	2.29078e-33	0.789233	5.60782e-29	cluster2		Early-stage	tumor	0.86539	5.36815e-05	5.36815e-05	0.00978754	5.36815e-05	0.000164459	5.36815e-05	0.0319361	5.36815e-05	0.0606328	0.00442499	0.0239556	0.00344047
SNRNP48	2.70501e-13	0.358192	6.62187e-09	cluster1		ISLR	4.19402e-33	1.47991	1.0267e-28	cluster2		Early-stage	tumor	0.913211	0.00890562	3.47779e-05	3.47779e-05	0.0016153	3.47779e-05	3.47779e-05	0.0256702	0.00297151	0.0244592	0.0027388	0.000636298	0.019653
LSM2	2.70882e-13	0.583266	6.6312e-09	cluster1		C1QB1	4.82143e-33	1.47246	1.18029e-28	cluster2		Early-stage	tumor	0.948059	0.0038846	3.76874e-05	3.76874e-05	3.76874e-05	3.76874e-05	3.76874e-05	0.0266894	3.76874e-05	0.0123379	3.76874e-05	0.00660183	0.00216319
CNPY2	2.75569e-13	0.511235	6.74593e-09	cluster1		MARCKS	2.00239e-32	1.19419	4.90186e-28	cluster2		Early-stage	tumor	0.576435	0.00950809	9.74701e-05	9.74701e-05	0.0211458	0.00724425	0.000945688	0.0098075	0.00225918	0.239098	0.0162282	0.0578353	0.0592978
LRPPRC	2.80332e-13	0.558786	6.86254e-09	cluster1		CDH11	2.01149e-32	1.60295	4.92412e-28	cluster2		Early-stage	tumor	0.718644	0.0123862	7.00743e-05	0.00135639	6.55362e-05	0.000625742	6.55362e-05	0.0435265	0.0019547	0.0845115	0.0271039	0.0965562	0.0131333
CAMTA1	2.86161e-13	0.553636	7.00522e-09	cluster1		FN11	2.75039e-32	1.40814	6.73297e-28	cluster2		Early-stage	tumor	0.946928	3.30217e-05	3.30217e-05	0.00406802	3.30217e-05	3.30217e-05	0.00204188	0.0174218	3.30217e-05	0.0178624	3.30217e-05	0.00704221	0.00443761
NANOS1	2.8676e-13	0.44516	7.01989e-09	cluster1		COL3A11	2.92514e-32	1.9023	7.16075e-28	cluster2		Early-stage	non-tumor	0.331427	3.68596e-05	3.68596e-05	3.68596e-05	3.68596e-05	0.00322666	0.00388726	0.0163039	3.68596e-05	0.0390335	0.0201185	0.0256955	0.560123
ENGASE	3.12387e-13	0.450298	7.64724e-09	cluster1		MXRA8	3.27462e-32	1.51214	8.01628e-28	cluster2		Early-stage	tumor	0.681402	0.0166889	7.00031e-05	7.00031e-05	0.00161289	0.0013499	7.00031e-05	0.031511	7.00031e-05	0.061019	0.0110633	0.0453684	0.149705
TNS2	3.20299e-13	0.412003	7.84093e-09	cluster1		CILP	6.60838e-32	0.993305	1.61773e-27	cluster2		Early-stage	non-tumor	0.276257	0.00762295	1.94069e-05	1.94069e-05	0.0120668	0.000424841	1.94069e-05	0.00297206	1.94069e-05	0.028802	0.00148246	0.00324148	0.667053
NDUFS2	3.2285e-13	0.50406	7.90337e-09	cluster1		PTN	1.69583e-31	1.46496	4.15138e-27	cluster2		Early-stage	tumor	0.9199	3.34663e-05	3.34663e-05	3.34663e-05	0.00272331	0.00030992	0.000391208	0.0336553	3.34663e-05	0.0115478	0.0177387	0.00853963	0.00506066
EPS8L1	3.29942e-13	0.418226	8.07697e-09	cluster1		APOC1	8.05098e-31	1.1434	1.97088e-26	cluster2		Early-stage	tumor	0.90018	3.41495e-05	3.41495e-05	0.00090386	3.41495e-05	0.000132393	3.41495e-05	0.0320517	3.41495e-05	0.0184407	0.0142924	0.0131735	0.0206551
ID2	3.35022e-13	0.51836	8.20134e-09	cluster1		COL5A2	1.24828e-30	1.45845	3.05579e-26	cluster2		Early-stage	tumor	0.580036	0.0435099	0.000104894	0.000104894	0.000104894	0.00246343	0.000104894	0.0431717	0.00227965	0.0472826	0.0312975	0.0360306	0.213509
PLXNA1	3.45431e-13	0.431113	8.45616e-09	cluster1		MXRA51	1.68561e-30	1.36324	4.12638e-26	cluster2		Early-stage	tumor	0.921697	4.79451e-05	4.79451e-05	4.79451e-05	4.79451e-05	4.79451e-05	4.79451e-05	0.0342214	0.000386832	0.0251643	4.79451e-05	4.79451e-05	0.018147
CPNE8	3.64289e-13	0.326912	8.91778e-09	cluster1		MDK1	4.42092e-30	1.28921	1.08224e-25	cluster2		Early-stage	non-tumor	0.231802	0.0932567	0.000158885	0.000158885	0.00929658	0.00878489	0.0172959	0.0394892	0.0308131	0.112437	0.0421657	0.11434	0.300002
SSH3	3.65937e-13	0.389258	8.95813e-09	cluster1		COMP1	4.3949e-29	2.26069	1.07587e-24	cluster2		Early-stage	tumor	0.972877	5.36833e-05	5.36833e-05	5.36833e-05	5.36833e-05	5.36833e-05	5.36833e-05	0.0121976	0.000385894	0.00492475	0.00644325	5.36833e-05	0.00279606
HOXD13	3.67309e-13	0.274068	8.99173e-09	cluster1		SFRP21	4.65832e-29	1.83077	1.14036e-24	cluster2		Early-stage	non-tumor	0.571782	7.34886e-05	7.34886e-05	7.34886e-05	7.34886e-05	0.000487351	7.34886e-05	0.0198194	0.00474431	0.0462068	7.34886e-05	0.0248149	0.331705
MRE11	3.82132e-13	0.398462	9.35458e-09	cluster1		THBS4	8.12359e-29	1.36513	1.98866e-24	cluster2		Early-stage	non-tumor	0.0101159	4.64359e-05	0.00540875	4.64359e-05	4.64359e-05	0.00813933	4.64359e-05	0.0626223	0.00908742	0.439465	0.179782	0.276155	0.00903821
ZMYND19	3.90355e-13	0.45964	9.55589e-09	cluster1		FTH1	9.94204e-29	0.874914	2.43381e-24	cluster2		Early-stage	non-tumor	0.00180137	0.000304878	0.0475199	0.000304878	0.000304878	0.142787	0.00963894	0.00471498	0.00685121	0.243737	0.21359	0.312917	0.0155285
GTF2F2	3.91994e-13	0.473931	9.59601e-09	cluster1		PTGIS	1.18599e-28	0.776476	2.90331e-24	cluster2		Early-stage	tumor	0.931691	0.00937414	0.000909523	3.52124e-05	0.00940924	3.52124e-05	0.00211406	0.0130528	3.52124e-05	0.0173558	0.00229423	0.00702092	0.0066726
NFATC2	3.92888e-13	0.311202	9.6179e-09	cluster1		POSTN	3.67758e-28	1.37919	9.00273e-24	cluster2		Early-stage	non-tumor	0.525643	0.0254622	4.80518e-05	4.80518e-05	0.00141169	0.00114913	4.80518e-05	0.0276061	4.80518e-05	0.0483588	0.019914	0.0114074	0.338855
SERP2	4.0554e-13	0.262573	9.92763e-09	cluster1		CD63	2.37391e-27	0.877101	5.81134e-23	cluster2		Early-stage	tumor	0.866121	0.00510354	5.15006e-05	5.15006e-05	5.15006e-05	7.56118e-05	0.00346181	0.0493647	5.15006e-05	0.0590043	0.000581426	0.00813333	0.00794848
SCARB1	4.16721e-13	0.531178	1.02013e-08	cluster1		H191	2.75861e-27	1.60831	6.75307e-23	cluster2		Early-stage	tumor	0.661376	7.19033e-05	7.19033e-05	7.19033e-05	7.19033e-05	0.0011689	7.19033e-05	0.0295936	7.19033e-05	0.0400097	7.19033e-05	0.0426361	0.224712
DCUN1D4	4.23186e-13	0.576501	1.03596e-08	cluster1		FNDC11	6.08952e-27	1.07062	1.49071e-22	cluster2		Early-stage	tumor	0.883986	3.27856e-05	3.27856e-05	3.27856e-05	3.27856e-05	0.000411421	3.27856e-05	0.0114496	0.00114828	0.0366485	0.0068914	0.0546213	0.00467956
LRCH4	4.30495e-13	0.526992	1.05385e-08	cluster1		DCN1	6.42729e-27	1.35887	1.5734e-22	cluster2		Early-stage	tumor	0.909889	0.00469094	3.36987e-05	3.36987e-05	3.36987e-05	0.000128959	3.36987e-05	0.0275539	3.36987e-05	0.0467935	3.36987e-05	0.0070658	0.00367558
ITGB7	4.44802e-13	0.286837	1.08887e-08	cluster1		MMP11	2.43775e-26	1.27946	5.96761e-22	cluster2		Early-stage	non-tumor	0.231342	0.0304645	0.0101771	6.63654e-05	6.63654e-05	0.00633719	6.63654e-05	0.0751828	0.00598124	0.355624	0.113973	0.147217	0.0235032
TRABD	4.4822e-13	0.539073	1.09724e-08	cluster1		SELENOP1	2.45361e-26	1.2358	6.00643e-22	cluster2		Early-stage	tumor	0.965763	3.41121e-05	3.41121e-05	3.41121e-05	3.41121e-05	0.000395956	3.41121e-05	0.0076368	3.41121e-05	0.00630222	0.00884526	0.00793381	0.00291813
COX4I1	4.56195e-13	0.404174	1.11676e-08	cluster1		COL6A31	3.03748e-26	1.30239	7.43574e-22	cluster2		Early-stage	tumor	0.803214	0.034618	0.0047562	3.18919e-05	3.18919e-05	7.31584e-05	0.000462236	0.0523689	3.18919e-05	0.0564178	0.0329814	0.00872159	0.00629085
NOP14-AS1	4.71938e-13	0.299902	1.1553e-08	cluster1		CPXM1	6.0955e-26	1.34408	1.49218e-21	cluster2		Early-stage	tumor	0.915227	5.38578e-05	5.38578e-05	0.00207006	5.38578e-05	0.000144311	5.38578e-05	0.0329767	5.38578e-05	0.00862463	5.38578e-05	0.0353879	0.00524593
EXOSC8	4.73072e-13	0.438284	1.15808e-08	cluster1		COL8A1	8.30888e-26	0.967432	2.03401e-21	cluster2		Early-stage	tumor	0.865605	4.92057e-05	4.92057e-05	4.92057e-05	0.00385847	0.000166834	0.0008978	0.031659	0.000857936	0.0614535	0.00220971	0.0247119	0.00843249
POGK	4.80717e-13	0.403135	1.1768e-08	cluster1		GPNMB	1.06126e-25	0.949197	2.59796e-21	cluster2		Early-stage	non-tumor	0.199289	9.53596e-05	0.0159541	9.53596e-05	0.00746578	0.0231405	9.53596e-05	0.0610917	0.0106089	0.321579	0.148537	0.179539	0.0325087
DDX1	4.93404e-13	0.569856	1.20785e-08	cluster1		PODN	1.47966e-25	1.13236	3.62222e-21	cluster2		Early-stage	non-tumor	0.554147	5.06366e-05	0.0029489	0.000845786	5.06366e-05	0.000927998	5.06366e-05	0.0139704	5.06366e-05	0.0281271	5.06366e-05	5.06366e-05	0.398729
CHCHD7	5.01736e-13	0.456176	1.22825e-08	cluster1		FBLN11	1.85492e-25	1.30951	4.54085e-21	cluster2		Early-stage	non-tumor	0.327904	0.0115322	3.72957e-05	3.72957e-05	3.72957e-05	0.00144125	3.72957e-05	0.0207016	0.00552637	0.0259851	3.72957e-05	0.0221283	0.584595
SLC16A1	5.05201e-13	0.462343	1.23673e-08	cluster1		FSTL11	2.32613e-25	1.21195	5.69437e-21	cluster2		Early-stage	tumor	0.890128	0.00519009	0.00832778	3.33817e-05	3.33817e-05	3.33817e-05	0.000425876	0.0316918	3.33817e-05	0.026097	0.0256193	0.00134642	0.0110398
UROD	5.11482e-13	0.494815	1.25211e-08	cluster1		THBS2	2.343e-25	1.21461	5.73567e-21	cluster2		Early-stage	tumor	0.932743	3.75559e-05	3.75559e-05	3.75559e-05	3.75559e-05	3.75559e-05	3.75559e-05	0.0119974	0.000820281	0.0129463	0.00859646	0.0156007	0.0170708
CACUL1	5.13995e-13	0.508403	1.25826e-08	cluster1		CTSD	2.58284e-25	0.85084	6.3228e-21	cluster2		Early-stage	tumor	0.912491	3.31439e-05	0.00938961	0.00242322	3.73208e-05	3.31439e-05	3.31439e-05	0.030335	3.31439e-05	0.0184058	0.00490078	0.0147785	0.00710589
GLB1L2	5.19602e-13	0.26936	1.27199e-08	cluster1		PCOLCE1	2.71794e-25	1.5511	6.65351e-21	cluster2		Early-stage	non-tumor	0.123356	4.79106e-06	4.79106e-06	0.000200008	4.79106e-06	0.000312147	4.79106e-06	0.00245098	4.79106e-06	0.013606	0.000398287	4.79106e-06	0.859648
CFAP410	5.26985e-13	0.370838	1.29006e-08	cluster1		ASPN	4.98882e-25	1.23266	1.22126e-20	cluster2		Early-stage	tumor	0.875216	0.0147972	0.00748253	3.64314e-05	3.64314e-05	4.64222e-05	3.64314e-05	0.0276476	3.64314e-05	0.0317595	0.006859	0.0197263	0.0163195
NCOA5	5.30449e-13	0.38584	1.29854e-08	cluster1		SERPINH1	1.00735e-24	1.14262	2.466e-20	cluster2		Early-stage	tumor	0.328473	0.00915398	9.70052e-05	0.000322495	0.0204895	0.00396684	9.70052e-05	0.0198718	0.00449467	0.2995	0.0654835	0.193745	0.0543038
CKAP2	5.45884e-13	0.429865	1.33632e-08	cluster1		COL5A11	1.45261e-24	1.58149	3.55599e-20	cluster2		Early-stage	tumor	0.788914	0.00744786	4.67229e-05	4.67229e-05	0.00295229	0.000222083	0.00109112	0.00797306	4.67229e-05	0.0525259	0.0130614	0.0742455	0.0514261
ASB8	5.46877e-13	0.404122	1.33876e-08	cluster1		PLTP	3.38295e-23	1.11068	8.28146e-19	cluster2		Early-stage	tumor	0.936088	5.13104e-05	5.13104e-05	0.0108018	5.13104e-05	0.000108737	5.13104e-05	0.021662	5.13104e-05	0.0147543	5.13104e-05	0.0142842	0.00199282
PCBP2	5.5298e-13	0.352496	1.3537e-08	cluster1		F13A11	1.22147e-22	0.973233	2.99017e-18	cluster2		Early-stage	non-tumor	0.0599481	0.2611	0.119928	0.000148961	0.0199041	0.0415861	0.000148961	0.0825993	0.00300495	0.233189	0.0311168	0.127715	0.019611
HMGA2	5.86329e-13	0.385407	1.43533e-08	cluster1		SPON2	1.44021e-22	1.24907	3.52563e-18	cluster2		Early-stage	tumor	0.884189	5.01933e-05	5.01933e-05	0.0102077	5.01933e-05	0.000127017	0.00383781	0.0459263	5.01933e-05	0.0320151	5.01933e-05	0.016278	0.0071685
CENPO	5.89398e-13	0.366403	1.44285e-08	cluster1		EFEMP2	2.31862e-22	1.14804	5.67599e-18	cluster2		Early-stage	non-tumor	0.114266	0.00934809	0.000957917	4.8055e-05	4.8055e-05	0.00591672	4.8055e-05	0.0180689	0.00113658	0.33832	0.145995	0.334235	0.0316105
TMEM18	6.05447e-13	0.506624	1.48213e-08	cluster1		ADAM12	2.98416e-22	0.880091	7.30522e-18	cluster2		Early-stage	tumor	0.838984	0.0156428	4.8649e-05	4.8649e-05	4.8649e-05	0.00067635	4.8649e-05	0.00516284	4.8649e-05	0.0595974	0.00387056	0.0191717	0.0566512
RPL37	6.0637e-13	0.356195	1.48439e-08	cluster1		RCN3	3.12357e-22	1.09818	7.64651e-18	cluster2		Early-stage	non-tumor	0.302631	0.0297315	0.0085416	0.00186589	0.0160975	0.0042925	0.0090567	0.031386	0.00225708	0.0421512	5.44866e-05	0.00164206	0.550293
SS18L2	6.19454e-13	0.412126	1.51642e-08	cluster1		SLC40A1	6.21634e-22	1.10338	1.52176e-17	cluster2		Early-stage	tumor	0.543373	7.05006e-05	7.05006e-05	7.05006e-05	0.0407199	0.00157831	7.05006e-05	0.0222696	7.05006e-05	0.0540202	0.0382756	0.0149562	0.284454
ROMO1	6.37427e-13	0.476063	1.56042e-08	cluster1		GDF15	1.14903e-21	0.921317	2.81282e-17	cluster2		Early-stage	tumor	0.940238	5.15765e-05	5.15765e-05	0.00225197	5.15765e-05	0.000325244	5.15765e-05	0.0216069	5.15765e-05	0.00384922	0.0206147	0.00436387	0.00649204
ZNF623	6.42925e-13	0.334684	1.57388e-08	cluster1		FOLR2	1.42446e-21	0.812373	3.48707e-17	cluster2		Early-stage	tumor	0.787987	7.02706e-05	7.02706e-05	7.02706e-05	0.012041	0.00111248	7.02706e-05	0.0223947	0.00132609	0.0300711	0.00382448	0.0069477	0.134014
EML4	6.59035e-13	0.567838	1.61332e-08	cluster1		C31	2.24989e-21	1.30196	5.50772e-17	cluster2		Early-stage	tumor	0.832279	0.0259175	0.014268	4.79078e-05	4.79078e-05	0.000477932	4.79078e-05	0.040758	4.79078e-05	0.0302399	0.0279069	0.00941124	0.0185503
CCDC112	6.65344e-13	0.363447	1.62876e-08	cluster1		COL6A11	4.28232e-21	1.07091	1.04831e-16	cluster2		Early-stage	tumor	0.906112	0.00239888	4.01762e-05	0.0124412	4.01762e-05	4.01762e-05	0.0021772	0.0471145	4.01762e-05	0.013387	0.00943961	0.00154527	0.00522382
SUGT1	6.8585e-13	0.371141	1.67896e-08	cluster1		COL11A11	4.71094e-21	1.08246	1.15324e-16	cluster2		Early-stage	tumor	0.656754	4.71435e-05	0.0135751	4.71435e-05	4.71435e-05	0.000512146	4.71435e-05	0.0495759	4.71435e-05	0.136275	0.0670122	0.0642294	0.0118311
UBL5	7.27201e-13	0.43694	1.78019e-08	cluster1		EMILIN11	5.03736e-21	1.11736	1.23315e-16	cluster2		Early-stage	tumor	0.93211	3.34481e-05	3.34481e-05	0.00289506	3.34481e-05	9.11496e-05	3.34481e-05	0.0358371	3.34481e-05	0.0223454	0.00140461	0.00143515	0.00371445
GATB	7.56577e-13	0.424688	1.8521e-08	cluster1		STAB11	6.52895e-21	1.04709	1.59829e-16	cluster2		Early-stage	tumor	0.912637	5.03541e-05	0.00522987	5.03541e-05	5.03541e-05	0.000233438	5.03541e-05	0.0157446	0.00164177	0.0219705	5.03541e-05	0.0281514	0.0141395
CHMP1B	7.79736e-13	0.459127	1.90879e-08	cluster1		HTRA11	7.96166e-21	1.17874	1.94901e-16	cluster2		Early-stage	non-tumor	0.151532	0.01199	4.20562e-05	4.20562e-05	4.20562e-05	0.00141645	4.20562e-05	0.00708177	0.00371	0.00831904	4.20562e-05	0.00568832	0.810052
KIFC3	8.06274e-13	0.540675	1.97376e-08	cluster1		COL16A11	1.45448e-20	1.15506	3.56057e-16	cluster2		Early-stage	tumor	0.538628	0.0308753	0.000102417	0.000102417	0.00814466	0.0145887	0.000102417	0.0211628	0.00744844	0.0925806	0.0740117	0.124138	0.0881151
CSE1L	8.1279e-13	0.584963	1.98971e-08	cluster1		SMOC2	1.82534e-20	0.956673	4.46842e-16	cluster2		Early-stage	non-tumor	0.0804211	0.0129729	0.00919244	2.97818e-05	2.97818e-05	0.00256183	0.00255867	0.0114973	2.97818e-05	0.0241442	2.97818e-05	0.00869871	0.847834
TFIP11	8.34308e-13	0.569565	2.04239e-08	cluster1		THY11	2.18094e-20	1.23285	5.33893e-16	cluster2		Early-stage	tumor	0.534063	0.0156618	0.03291	4.50401e-05	0.0309802	0.00262755	4.50401e-05	0.0155372	0.00438172	0.0405991	4.50401e-05	0.0353038	0.2878
SLC3A2	8.39102e-13	0.499295	2.05412e-08	cluster1		LRP12	2.21667e-20	1.03023	5.4264e-16	cluster2		Early-stage	tumor	0.929735	3.49434e-05	3.49434e-05	6.51771e-05	3.49434e-05	7.46189e-05	3.49434e-05	0.0262718	3.49434e-05	0.0392924	0.00213122	3.49434e-05	0.00222035
PODXL2	8.45414e-13	0.39079	2.06957e-08	cluster1		TYRP11	2.76363e-20	0.687982	6.76538e-16	cluster2		Early-stage	tumor	0.586764	0.0148141	0.000102898	0.0148276	0.00984234	0.00297326	0.000102898	0.0160885	0.00527697	0.147446	0.000114941	0.0371531	0.164493
SDC4	8.79465e-13	0.486812	2.15293e-08	cluster1		MRC2	5.7049e-20	1.09456	1.39656e-15	cluster2		Early-stage	tumor	0.624602	6.98142e-05	0.00211238	6.98142e-05	6.98142e-05	0.00121803	0.000974848	0.0163258	6.98142e-05	0.139047	0.0168752	0.0558113	0.142755
ZNF207	8.93305e-13	0.50923	2.18681e-08	cluster1		COL14A11	6.26729e-20	1.15391	1.53423e-15	cluster2		Early-stage	tumor	0.445503	0.0671828	7.23229e-05	7.23229e-05	0.0170236	0.00174384	0.00366207	0.0320349	0.0177063	0.0300983	0.0293268	0.0191509	0.336422
MSH2	8.98987e-13	0.413177	2.20072e-08	cluster1		LGALS11	8.42665e-20	0.693597	2.06284e-15	cluster2		Early-stage	tumor	0.890501	4.7093e-05	4.7093e-05	0.00453464	4.7093e-05	0.000155074	4.7093e-05	0.0168969	0.000893324	0.0284912	4.7093e-05	4.7093e-05	0.058245
ACSL5	9.07458e-13	0.274068	2.22146e-08	cluster1		PRELP	2.52911e-19	1.01114	6.19126e-15	cluster2		Early-stage	tumor	0.943995	0.000511326	4.79287e-05	4.79287e-05	4.79287e-05	0.000524668	4.79287e-05	0.0234519	0.00141275	4.79287e-05	0.0124494	0.0113211	0.00609472
STON1	9.55142e-13	0.365767	2.33819e-08	cluster1		MMP14	7.99937e-19	0.925181	1.95824e-14	cluster2		Early-stage	tumor	0.933629	4.93357e-05	0.00192221	4.93357e-05	4.93357e-05	0.000152137	4.93357e-05	0.0315532	4.93357e-05	0.0114639	0.00783733	0.00644819	0.00674733
ETV2	9.59966e-13	0.302783	2.35e-08	cluster1		FKBP10	1.12599e-18	0.958448	2.75642e-14	cluster2		Early-stage	tumor	0.612464	0.0123126	0.000114046	0.000114046	0.000114046	0.00192216	0.0052326	0.0484049	0.000114046	0.0391457	0.031495	0.0209603	0.227607
TTC17	9.87446e-13	0.447459	2.41727e-08	cluster1		MMP21	1.18533e-18	0.962228	2.90169e-14	cluster2		Early-stage	non-tumor	0.237108	6.99775e-05	6.99775e-05	0.00472506	6.99775e-05	0.00545403	0.00564298	0.0287041	0.00341197	0.395034	0.119193	0.129381	0.0711357
REV3L	1.02123e-12	0.345135	2.49996e-08	cluster1		CTNNB1	1.38284e-18	0.642491	3.3852e-14	cluster2		Early-stage	tumor	0.900388	3.37283e-05	3.37283e-05	3.37283e-05	3.37283e-05	0.000741298	3.37283e-05	0.0170518	3.37283e-05	0.0507962	0.00245315	0.0244583	0.00390886
ZNF286A	1.05746e-12	0.297172	2.58866e-08	cluster1		C1QTNF6	2.39096e-18	0.940524	5.85306e-14	cluster2		Early-stage	tumor	0.7036	6.97676e-05	0.00491752	0.00511441	6.97676e-05	0.00254624	6.97676e-05	0.0395489	0.00236021	0.098748	0.043942	0.0610909	0.0379228
GART	1.19126e-12	0.448217	2.9162e-08	cluster1		LOX	3.39486e-18	0.86665	8.31061e-14	cluster2		Early-stage	tumor	0.909806	7.60847e-05	7.60847e-05	7.60847e-05	0.00817976	0.000329592	0.00509214	0.0281272	0.00164936	0.0167528	0.0140216	0.00618353	0.0096296
ZHX3	1.19869e-12	0.339946	2.9344e-08	cluster1		VWF1	4.25451e-18	1.10989	1.04151e-13	cluster2		Early-stage	tumor	0.886955	0.0212798	5.00503e-05	5.00503e-05	0.000706295	0.00011929	5.00503e-05	0.0488289	5.00503e-05	0.00838699	0.0132177	0.0152393	0.00506687
SCAF8	1.21629e-12	0.414409	2.97747e-08	cluster1		MYL91	4.99773e-18	0.806333	1.22344e-13	cluster2		Early-stage	non-tumor	0.657951	5.09894e-05	5.09894e-05	5.09894e-05	0.00674959	0.000422416	5.09894e-05	0.0226017	5.09894e-05	0.0533144	0.0101128	0.00163854	0.246954
SUZ12	1.23957e-12	0.374066	3.03447e-08	cluster1		CD812	5.18073e-18	0.749038	1.26824e-13	cluster2		Early-stage	tumor	0.904897	5.21462e-05	5.21462e-05	5.21462e-05	5.21462e-05	0.000219994	5.21462e-05	0.031072	5.21462e-05	0.0383002	5.21462e-05	0.0177863	0.00735976
[truncated: 17,589 more rows]

## Sheet: Figure 3
Figure 3a							Figure 3b, left					Figure 3b, right							Figure 3c				Figure 3e
[truncated: 23,163 more rows]

## Sheet: Figure 4
Figure 4a			Figure 4c					Figure 4e									Figure 4g				Figure 4h
[truncated: 2,497 more rows]

[truncated: 17 more sheets: Figure 5, Figure 6, Figure 7, Figure 8, Suppl. Fig. 2, Suppl. Fig. 3, Suppl. Fig. 4, Suppl. Fig. 6, Suppl. Fig. 7, Suppl. Fig. 8, Suppl. Fig. 9, Suppl. Fig. 11, Suppl. Fig. 12, Suppl. Fig. 13, Suppl. Fig. 14, Suppl. Fig. 15, Suppl. Fig. 16]
